# Supplementary material for: Time-Course Analysis and Transcriptomic Identification of a Group III ERF CmTINY2 Involved in Waterlogging Tolerance in Chrysanthemums × morifolium Ramat
Source: Int J Mol Sci. 2024 Aug 1;25(15):8417. doi: 10.3390/ijms25158417 (PMC11312920; doi:10.3390/ijms25158417)
Supplement: Supplementary file 1 [file ijms-25-08417-s001.zip]

Archive with 4 entries (4 files):
- Supplementary Data S1.xlsx
- Supplementary Data S2.xlsx
- Supplementary Data S3.xlsx
- Supplementary Figures.pdf
