# Supplementary material for: Time-Course Analysis and Transcriptomic Identification of a Group III ERF CmTINY2 Involved in Waterlogging Tolerance in Chrysanthemums × morifolium Ramat
Source: Int J Mol Sci. 2024 Aug 1;25(15):8417. doi: 10.3390/ijms25158417 (PMC11312920; doi:10.3390/ijms25158417)
Supplement: Supplementary file 1 [file ijms-25-08417-s001.zip › Supplementary Data S1.xlsx]

## Sheet: FPKM_allsample
Supplementary Data S1.Expression data for all genes at all submergence time points
gene_id	CK_00h_1	CK_00h_2	CK_00h_3	CK_00h_4	EWT_00h_1	EWT_00h_2	EWT_00h_3	EWT_00h_4	CK_03h_1	CK_03h_2	CK_03h_3	CK_03h_4	EWT_03h_1	EWT_03h_2	EWT_03h_3	EWT_03h_4	CK_12h_1	CK_12h_2	CK_12h_3	CK_12h_4	EWT_12h_1	EWT_12h_2	EWT_12h_3	EWT_12h_4	CK_24h_1	CK_24h_2	CK_24h_3	CK_24h_4	EWT_24h_1	EWT_24h_2	EWT_24h_3	EWT_24h_4	CK_24_3h_1	CK_24_3h_2	CK_24_3h_3	CK_24_3h_4	EWT_24_3h_1	EWT_24_3h_2	EWT_24_3h_3	EWT_24_3h_4
evm_TU_scaffold_735_38	3687.38	4129.91	2544.11	3539.87	11146.3	4771.75	7647.31	6008.84	800.755	936.372	1338.7	1036.68	4569.66	5058.02	1139.75	4731.62	2641.82	2846.51	1194.78	988.169	6598.76	6200.32	12147.1	9426.11	674.999	406.021	1468.53	3635.86	4492.35	5310.94	3974.12	3604.41	663.997	1162.46	1004.78	1079.34	2135.43	2433.98	2071.55	2341.76
evm_TU_scaffold_1663_43	5430.86	5941.75	3760.53	5148.02	8837.58	4297.85	6332.74	5210.27	1271.85	1417.44	1859.47	1501.37	3398.25	3817.18	800.121	3442.38	3975.55	4131.5	1892.94	1442.71	4705.39	4242.69	7819.28	6671.22	1127.69	620.21	2186.33	5694.6	3384.59	3786.77	2975.88	2583.7	1125.99	2010.16	1788.82	1861.31	1794.25	1691.17	1432.4	1694.95
evm_TU_scaffold_831_123	209.367	250.389	208.873	260.286	236.094	241.513	177.365	227.592	1999.86	2030.15	2170.84	1453.94	2478.78	2563.84	2399.95	3058.93	5729.85	6784.08	5864.48	4515.72	6791.63	5870.32	7362.99	6561.28	4976.91	4922.78	5338.91	3303.33	4536.24	4819.42	3918.44	3583.97	1926.71	1824.23	1612.72	1346.81	1241.23	1266.04	1876.63	2108.01
novel.28819	3.35193	1.98731	3.37879	4.10576	3.20631	2.38073	0.757585	2.69761	893.751	818.77	1189.07	641.008	1021.75	1141.61	1058.98	1360.72	5415.22	6377.73	5862.28	4406.82	2883.6	3591.82	4949.37	4234.11	7611.73	7668.76	9140.03	5335.39	4790.26	6123.89	4678.64	4453.79	3272.23	3333.33	2389.85	2537.07	1586.9	1620.32	2615.1	3164.18
evm_TU_scaffold_9671_113	470.187	488.244	475.005	530.215	1074.52	987.057	938.147	736.426	926.468	956.987	755.99	639.523	1211.65	1317.66	1611.41	1354.91	3087.2	3419.44	3696.74	2862.78	4633.64	4370.38	5306.04	4956.32	4242.92	3916.18	5071.61	4363.8	5040.31	5232.29	5009.78	4271.23	2426.67	2523.77	1894.48	1938.41	1794.39	1902.83	2209.06	2907.32
evm_TU_scaffold_1644_210	1081.32	994.105	1224.77	1826.2	748.788	618.515	539.599	405.703	1590.46	1173.33	1930.22	1151.03	949.917	910.406	981.943	965.173	5636.41	7682.92	6631.2	5084.38	2044.36	2258.83	2741.02	2579.29	8231.8	6206.18	8007.02	4938.51	1532.23	1472.82	1826.18	1497.1	3444.46	2948	3108.11	1859.15	820.394	767.506	825.763	1140.56
evm_TU_scaffold_3617_66	196.845	203.363	184.662	305.99	405.474	398.43	305.539	279.528	238.084	320.094	276.486	200.451	482.468	477.731	519.747	609.358	1822.71	1844.11	2138.37	1612.77	3441.21	3144.86	4263.95	3939.42	2239.32	2751.69	3711.35	2088.33	6501.94	7191.56	6493.23	5595.55	1039.15	1300.36	931.716	789.947	1401.47	1617.75	2738.22	2986.68
evm_TU_scaffold_74_252	11.883	29.1873	10.5807	6.91012	15.7128	12.191	10.7429	10.1764	1873.88	1798.17	1886.24	1338.9	1795.35	1832.38	1748.13	2052.5	4138.26	4607.46	4044.19	3247.29	3068.63	2600.47	3243.66	3044.62	5018.14	4294.94	3914.46	2852.17	1829.03	2243.4	2464.06	1937.99	1632.71	1337.63	1140.43	851.125	782.089	721.776	1271.61	1330.15
evm_TU_scaffold_6090_18	110.856	121.24	89.3723	79.7458	93.4138	83.507	110.94	232.041	360.896	390.139	329.342	373.832	585.873	731.377	442.605	569.561	3722.88	3572.7	3423.32	1884.94	7563.75	4979.23	4444.59	5284.62	3540.9	4563.76	2084.37	2497.68	4801	3509.79	5094.16	2605.15	863.771	602.184	465.623	205.814	415.141	370.95	600.971	797.999
evm_TU_scaffold_535_88	19.5859	25.2313	22.6108	21.325	13.2201	15.2181	16.6606	13.2278	2336.28	2230.99	2069.07	1519.47	1373.24	1465.27	1599.92	1545.68	3807.85	4594.48	4114.45	3368.7	2350.59	2626.66	3393.17	2795.15	3410.66	3873.49	3557.94	2587.1	1706.55	2262.98	1362.24	1734.28	1563.23	1358.36	1046.43	700.751	629.163	632.363	992.551	1204.28
evm_TU_scaffold_5558_44	1822.67	1893.53	1896.61	2155.22	1983.12	1769.24	1525.92	1324.95	1079.84	969.253	1688.62	1105.91	1857.67	1839.23	1579.8	2304.97	3119.88	3096.89	1943.2	1401.52	3642.49	1949.24	2757.41	2452	1168.45	1216	1382.34	1764.16	1883.27	1930.77	2577.19	1685.24	1004.18	1274.54	1191.39	993.425	869.397	899.428	1054.12	1028.86
evm_TU_scaffold_1473_324	9.94569	21.3922	11.7087	7.2192	7.44782	5.67589	4.88426	3.59543	1649.35	1541.21	1688	1220.85	1522.49	1461.67	1655.93	1532.24	2833.22	3217.72	2809.73	2238.93	1862.63	1818.64	2430.13	2100.77	2545.63	2774.19	2284.7	1979.91	1649.88	2015.15	1552.87	1690.75	1401.37	1178.42	970.288	759.865	831.512	740.342	1218.24	1433.37
novel.29279	0.307032	1.28724	0.680884	0.752163	0.475092	0.299848	0.327142	0.731788	379.053	320.167	531.801	279.553	217.461	268.627	246.045	305.764	2779.24	3358.31	3064.39	2433.8	1098.46	1140.62	1540.67	1415.21	4715.08	4657.84	5253.13	3248.25	1686.45	2064.38	1551.06	1557.13	2027.58	2157.66	1665.18	1869.55	752.742	810.841	1074.21	1408.6
evm_TU_scaffold_319_41	11.4206	17.3214	10.3074	8.02472	4.43852	3.80425	6.60313	4.61206	2582.5	2436.45	1698.79	2423.21	805.026	873.32	956.593	807.198	3499.81	3791.31	3627.35	3380.47	1534.11	1173.08	1276.91	1089.25	3606.1	3116.83	2594.04	2382.64	856.49	1065.44	1283.25	1020.36	1537.19	1392.6	886.768	685.133	494.235	360.456	556.788	642.744
evm_TU_scaffold_297_160	124.055	123.001	123.672	119.425	150.925	153.94	129.35	180.582	661.347	759.805	767.153	539.372	1389.36	1527.21	1414.29	1919.05	1958.76	2272.79	1903.27	1468.09	3605.13	2898.96	3464.01	3473.48	1618.53	1730.68	1988.25	1101.16	2682.93	2489.11	2399.98	2019.68	690.02	638.348	546.629	541.37	689.93	626.71	1196.09	1256.6
evm_TU_scaffold_6299_71	32.4008	22.2431	9.79813	27.3445	30.0336	34.3174	12.0032	92.4798	1314.63	1589.08	1454.04	909.456	1267.28	1314.73	1101.22	1620.55	2990.93	3360.5	2344.95	1364.58	3311.8	3736.51	5517.91	4579.61	1193.51	1080.4	1089.01	803.451	1627.1	1114.29	1098.15	807.368	507.993	324.361	521.847	375.988	362.036	394.818	458.107	247.863
evm_TU_scaffold_1026_18	90.0375	93.2063	113.146	92.2395	25.6689	38.9619	43.2836	44.9633	473.027	677.077	364.587	356.505	240.474	327.36	318.061	263.155	2939.32	3272.17	2806.47	2168.04	1536.97	2474.08	2350.6	2509.57	2890.51	2601.68	3230.22	3289.28	3041.28	2624.66	2030.03	2084.34	742.505	854.632	510.983	449.538	407.069	336.246	608.676	564.528
evm_TU_scaffold_1659_298	269.201	266.672	213.531	235.885	192.844	190.445	132.473	212.999	1585.78	1800.67	1663.61	1130.96	1431.43	1371.63	1599.54	1843.45	2795.01	3019.16	2760.1	1903.66	2403.25	2304.1	3029.86	2650.21	1523.99	1484.78	1267.22	1095.04	1110.37	856.081	1112.35	819.085	627.271	447.975	474.877	595.799	426.892	382.399	564.697	364.909
evm_TU_scaffold_2599_140	32.3236	34.282	33.8122	50.4665	0.251655	0	0	0	1785.28	1234.92	2598.75	1678.12	26.5113	26.0878	21.1087	46.2706	5619.42	5759.84	4937.37	3257.8	52.0126	23.5169	34.4739	26.7726	3053.2	3365.36	3084.75	2946.08	25.3081	10.7155	25.7546	12.7083	1777.24	1589.49	1779.22	1670.44	274.796	176.731	12.4852	13.5891
evm_TU_scaffold_8363_149	7.17581	16.2648	2.85014	4.63531	2.98306	2.85894	4.26034	1.75041	1769.67	1775.01	1846.92	1193.07	788.354	734.451	796.668	732.993	3149.51	3647.77	3145.31	2547.36	873.051	886.026	1149.61	1052.4	3144.4	3212.26	2876.78	2251.89	573.154	833.789	621.818	695.37	1550.8	1267.72	1003.45	808.82	404.593	378.895	509.176	592.878
evm_TU_scaffold_790_81	72.8115	72.9032	83.9169	82.5251	143.521	126.184	107.089	90.7308	76.2135	125.019	87.8716	60.938	113.977	102.549	98.4416	139.076	1855.94	2234.54	1927.02	959.486	1824.44	1883.28	2640.2	2449.02	1472.43	1873.62	1691.51	1874.41	3788.39	4297.98	3875.61	2746.32	554.302	604.198	447.931	240.44	732.929	730.784	1439.31	1562.67
evm_TU_scaffold_258_275	18.2273	21.4295	6.49629	12.758	15.4452	17.6595	18.0339	30.5876	676.677	789.166	703.676	552.433	1081.66	1259.07	1057.16	1251.63	2366.16	2379.17	1919.97	1552.51	3558.62	3200.81	4228.9	3789.1	1414.08	1437.16	1424.79	1029.41	2092.15	1506.63	1360.1	1176.61	424.273	300.544	342.647	344.862	430.984	421.457	530.327	353.679
evm_TU_scaffold_415_41	1.19743	1.11561	0.885149	3.09641	20.3814	7.2763	1.41761	51.7792	847.288	818.853	1465.8	800.929	949.547	1083.85	394.738	1175.04	3882.2	3847.41	3592.55	945.476	2200.32	2115.59	2568.69	2631.22	1960.23	2195.78	1254.92	1368.3	2035.99	1610.41	1269.45	941.691	595.343	243.436	503.021	272.885	254.355	272.018	345.229	373.527
evm_TU_scaffold_10615_3	246.118	256.081	277.601	259.88	120.14	139.92	122.399	99.8824	1073.65	937.967	1139.16	1055.89	426.742	448.108	395.721	396.286	2435.13	2615.03	2409.76	1868.19	888.58	1343.16	1435.53	1264.95	2278.32	2971.88	2269.15	2374.67	2007.97	1727.04	761.057	1331.16	1480.05	1124.96	1186.48	1136.08	597.306	470.4	764.78	686.559
evm_TU_scaffold_737_533	877.119	744.13	957.455	906.872	3665.49	3039.62	2106.99	2242.19	279.541	231.082	539.875	398.749	1010.66	1036.32	418.909	1483.15	1333.19	1004.06	1159.39	345.98	1847.83	1163.14	2534.88	2469.49	435.226	774.616	556.737	972.025	1689.37	1670.35	1603.67	680.706	429.133	414.684	485.967	352.821	648.104	547.418	574.998	459.6
evm_TU_scaffold_11771_58	28.8026	32.0782	22.7595	46.4093	72.6751	42.3905	25.8681	44.4883	1388.71	781.986	1789.88	1310.91	1976.74	1995.62	919.845	2266.64	3090.05	3422.35	2010.19	1328.13	2254.63	1543.08	1999.58	1633.74	1275.22	1063.87	1062.92	1626.98	1371.88	1238.08	997.14	1176.79	565.099	527.776	829.618	629.122	397.001	342.584	452.263	325.943
evm_TU_scaffold_2900_44	132.434	112.169	149.926	91.5075	155.341	177.271	110.518	203.073	490.967	642.118	552.624	363.03	817.688	933.148	1075.48	928.489	1602	1456.03	1486.14	1289.06	3786.43	2640.57	3269.45	2915.63	1404.25	1414.97	1578.68	1067.12	2002.84	2233.65	2679.51	1869.55	489.557	429.3	359.9	350.653	368.922	468.046	605.961	894.753
evm_TU_scaffold_569_248	1181.91	1172.59	1093.64	986.012	1001.18	1051.69	936.248	1026.97	974.713	728.642	984.153	840.154	685.453	649.242	981.911	708.949	464.783	504.637	433.504	493.87	2234.2	2077.15	2480.32	2308.58	385.502	464.538	383.499	405.912	2315.61	2284.54	2182.94	1642.77	627.835	535.393	507.915	471.172	971.217	915.569	1409.68	1588.1
evm_TU_scaffold_398_30	296.713	277.709	300.296	307.318	364.956	347.625	253.347	257.414	608.819	629.352	672.646	559.033	691.469	717.94	535.883	743.601	2063.1	2187.87	1593.79	976.193	1620.83	1811.08	2193.09	2317.33	1915.75	2139.83	1989.21	1698.62	2062.42	1886.52	1910.34	1464.2	997.02	779.123	732.472	538.865	507.168	488.503	675.718	701.99
evm_TU_scaffold_10246_181	163.978	126.644	187.163	235.771	171.943	129.054	138.234	89.3439	1238.63	1276.31	941.976	764.055	575.224	462.393	730.099	541.64	1608.01	2323.44	2167.21	1717.72	542.559	778.832	835.079	769.906	3249.83	3537.87	3084.94	2366.82	1002.51	1269.45	932.242	1225.08	1682.02	1495.57	989.226	855.077	488.849	585.077	528.029	813.003
evm_TU_scaffold_10246_254	261.154	263.928	280.994	369.317	457.46	342.085	345.295	250.848	982.757	1034.77	1291.95	801.322	952.353	813.945	985.767	1090.47	1513.9	1743.5	1633.44	1174.56	1071.37	1362.36	1788.14	1426.63	1461.87	1579.13	1477.5	1183.64	1685.93	1778.5	1240.41	1237.96	1070.98	1022.13	1028.98	952.438	681.455	758.926	966.63	1041.89
evm_TU_scaffold_18_33	565.088	538.224	541.866	734.199	570.82	371.34	271.075	477.972	645.284	715.163	1274.9	949.357	1363.58	1354.8	366.203	1592.55	2193.67	2215.73	1683.16	1151.31	2764	2135.13	2603.97	2262.37	1125.03	986.827	1191.38	943.492	1245.48	1221.79	1515.04	1034.35	348.442	289.355	464.511	364.025	209.51	241.736	269.805	228.167
evm_TU_scaffold_1446_49	0	5.00053	1.19026	0	0.996613	2.79555	0.762504	0	544.566	645.069	879.133	440.265	1020.63	1090.11	1054.08	1785.5	2236.47	1982.23	1611.68	1046.92	3132.01	1662.19	2875.67	2570.62	1251.17	1141.1	1346.22	1008.71	1796.36	1600.56	1683.06	1182.99	701.005	732.115	472.239	404.304	450.436	483.035	956.77	1001.22
evm_TU_scaffold_1489_554	7.34717	9.0266	6.26665	6.26338	18.29	18.3981	17.8361	13.4153	1001.9	929.972	877.138	644.278	1233.67	1307.57	1380.93	1457.71	1726.85	2134.1	1923.31	1611.5	1593.59	1984.12	2681.92	2065.97	1719.34	1748.72	1741.32	1220.03	1213.35	1648.88	716.186	1171.88	682.744	609.899	456.276	294.33	400.314	459.973	721.338	830.998
evm_TU_scaffold_1759_312	153.524	159.701	170.5	167.675	138.375	174.641	153.18	139.695	635.325	558.089	648.84	573.468	566.348	598.456	538.21	518.551	1595.19	1761.41	1589.92	1269.27	1352.89	1650.79	1805.52	1515.64	1433.49	1953.48	1496.59	1579.91	2531.27	2141.61	1278.29	1707.4	944.041	795.325	757.701	729.874	710.455	560.837	1031.85	898.818
evm_TU_scaffold_6916_24	92.4224	110.52	93.8473	76.8284	180.575	130.205	138.652	95.8449	1045.36	931.111	1035.16	718.064	1789.35	1660.39	1921.9	1832.23	1053.43	1144.21	1110.35	940.005	1093.85	1575.67	1843.85	1697.26	1100.54	1192.01	1058.29	927.041	1753.22	1962.76	953.66	1498.07	678.461	542.596	523.599	343.567	745.175	651.459	1286.55	1270.99
evm_TU_scaffold_970_15	953.839	963.896	1020.66	1230.67	832.523	808.911	628.326	626.84	791.954	752.083	837.629	608.831	662.715	729.16	451.311	740.95	2118.22	1821.17	1393.26	940.061	1888.9	868.349	1266.69	1195.41	1107.25	1103.78	1184.29	1244.45	1062.58	791.302	1071.65	649.614	857.529	957.9	843.277	691.592	459.339	459.442	440.115	419.483
evm_TU_scaffold_418_22	0.224557	2.30135	0	3.66744	6.11551	2.19302	1.5951	2.44669	681.762	523.253	886.487	589.392	1872.1	1719.03	1697.82	2250.09	1364.95	1326.23	1075.84	880.659	1838.11	1878.49	2807.83	2479.1	785.419	660.829	827.994	607.28	1361.56	1248.55	1591.21	1151.07	490.435	400.02	456.301	436.014	530.187	552.471	879.45	904.639
evm_TU_scaffold_1796_29	161.49	125.441	158.309	208.85	261.771	247.284	206.243	161.887	787.416	816.204	668.315	587.356	769.998	705.587	1013.42	822.83	1290.82	1427.12	1536.33	1157.56	781.354	836.137	1018.45	878.265	2133.08	2338.27	2135.03	1761.78	1220.68	1600.08	786.942	1206.75	1268.48	1208.19	891.946	757.324	500.88	606.377	686.144	1018.48
evm_TU_scaffold_594_55	1079.95	1195.26	1325.56	1387.45	1108.92	623.748	552.218	644.146	534.566	451.344	1090.19	599.676	591.57	752.324	411.465	1041.54	2268.26	1717.76	1565.32	613.881	1059.83	783.351	1294.36	1267.98	1052.43	1180.65	1154.29	1581.81	939.239	826.796	1319.17	542.769	701.431	595.313	715.296	591.981	409.953	344.422	417.622	408.291
evm_TU_scaffold_4785_16	9.29925	8.95757	6.29155	6.95019	16.3892	18.6764	17.6894	36.0635	780.803	897.876	680.92	785.208	601.321	761.597	592.578	726.663	1616.88	1578.54	1451.2	710.933	2824.4	2132.37	2587.52	2516.69	1070.75	1503.95	882.57	917.369	2428.29	1779.12	1935.91	1288.51	548.383	374.802	325.666	177.653	447.971	291.789	574.091	497.627
evm_TU_scaffold_4534_21	96.038	106.426	92.3287	112.994	68.754	54.213	28.704	32.6403	483.563	416.468	478.312	435.561	472.435	491.37	588.376	575.879	1719.08	2305.11	1326.56	1011.16	2062.65	2963.16	3506.06	2854.28	958.455	1196.42	1562.52	1247.77	2024.75	2013.44	1161.27	1364.47	365.291	422.109	283.653	210.253	168.732	208.966	385.25	399.476
evm_TU_scaffold_460_102	165.106	169.896	155.444	192.623	156.169	139.761	107.166	101.526	209.652	285.647	241.102	161.564	156.309	149.222	186.367	208.847	1643.33	1658.55	1887.86	1168.33	1021.81	766.662	1077.14	1011.18	1979.29	2490.31	2828.87	2182.84	1880	1989.03	1947.14	1496.34	986.507	1298.19	794.479	764.577	451.15	496.536	706.482	763.28
evm_TU_scaffold_9874_148	20.2855	19.7457	37.0963	21.757	33.263	23.1618	20.7538	15.8757	553.686	570.467	398.919	368.136	384.564	447.529	626.049	442.321	1174.42	1323.96	1608.41	1203.48	1639.04	1419.98	1736.31	1569.9	2403.35	2662.79	1957.29	1448.59	1786.01	1575.32	1992.36	1582.49	985.789	722.941	467.738	314.047	363.521	365.491	657.6	876.252
evm_TU_scaffold_1404_121	40.577	54.8347	45.2799	51.3433	108.404	109.893	79.6548	110.97	407.305	347.022	372.639	258.793	1109.68	1121.49	1083.81	1387.93	1021.34	1153.28	1044.67	793.792	2289.26	2340.47	2887.51	2682.52	860.023	844.913	981.493	564.048	1956.73	2066.32	1742.62	1517.96	346.652	310.456	273.716	256.459	487.12	527.764	865.076	915.638
evm_TU_scaffold_8363_148	1.78563	3.52298	2.21287	0.85773	0.845163	0.478704	0.820724	0.286112	1073.56	1062.27	1043.11	695.707	234.82	255.186	321.505	275.965	2646.99	2940.09	2745.76	2078.83	276.925	366.257	528.176	409.635	3255.58	3451.89	2969.84	2267.14	367.139	489.222	279.19	345.625	1333.72	928.494	878.468	619.78	257.987	258.137	186.165	302.4
evm_TU_scaffold_428_140	72.2369	68.9191	84.1407	82.5269	75.7719	75.521	62.5366	51.4385	52.2168	115.447	72.671	42.4975	76.1383	97.799	91.4789	100.653	1678.68	2122.32	1705.11	836.437	1746.5	1402.86	2175.15	1782.43	1188.01	1742.02	1607.9	2301.71	2699.95	2854.84	2178.71	1633.67	553.435	623.766	458.825	239.233	374.621	358.231	597.757	670.93
evm_TU_scaffold_5885_18	561.081	614.168	662.768	689.924	722.281	656.641	507.591	641.613	489.304	611.797	718.701	483.89	909.724	925.673	730.916	1142.87	1208.06	1417.88	981.266	927.982	1193.52	1117.43	1572.67	1443.25	1150.26	899.893	1649.65	985.041	764.233	872.128	1126.48	792.994	618.017	551.976	576.655	692.778	648.338	867.133	796.677	752.902
evm_TU_scaffold_243_159	0	1.08653	0	0	0	0	0	0	940.045	976.424	842.141	565.388	332.687	468.367	702.411	421.347	1638.77	1818.15	1569.67	2120.69	568.101	742.315	940.197	809.217	1975.07	1811.94	2333.58	1545.94	692.412	929.046	890.335	862.889	1682.25	1442.14	1151.37	884.287	604.852	458.591	761.914	1012.51
evm_TU_scaffold_1121_86	0.228725	0.745842	0.887649	0.840492	0.212353	0	0	0	1079.71	1152.9	816.725	746.206	834.725	716.754	1377.39	897.434	1677.01	1893.82	1721.02	1492.71	1165.16	1342.22	1245.34	1119.77	2123.3	1914.62	1945.8	1819.39	650.526	734.137	998.032	984.349	859.963	644.803	425.493	306.2	287.546	251.589	378.193	489.605
evm_TU_scaffold_1149_235	792.083	854.803	933.654	846.307	236.56	377.142	228.296	339.384	1205.65	1244.56	1310.48	775.238	452.965	593.463	446.123	658.446	2408.39	3289.03	2221.48	1668.13	598.832	710.559	794.325	677.865	1367.8	1331.58	1518.68	1045.95	279.006	306.968	334.717	318.309	593.263	644.733	603.955	773.424	268.508	276.328	299.221	278.079
evm_TU_scaffold_871_22_evm_TU_scaffold_871_24	372.633	412.332	401.468	461.641	2269.2	1703.96	1147.78	1535.93	216.229	183.89	276.071	262.151	1024.45	1069.33	561.064	1664.15	497.694	456.721	516.998	352.073	2200.88	1273.74	1949.57	2250.09	371.71	441.9	420.736	372.398	1374.35	1295.11	1688.96	920.235	221.264	213.231	307.033	301.043	547.804	579.179	662.804	604.749
evm_TU_scaffold_831_52	52.008	62.7932	60.021	75.8384	145.184	99.1635	82.933	63.9662	383.592	346.971	406.998	201.974	612.98	551.541	628.455	772.797	1561.76	1655.23	1217.47	884.387	1777.7	1627.15	2564.45	2380.86	1156.54	961.264	1774.51	1162.11	1550.87	1721.59	1773	1298.96	370.762	298.771	272.317	201.358	282.665	325.577	487.635	683.494
novel.8021	1014.08	1056.94	1200.27	1224.91	197.948	157.322	134.727	123.11	1281.78	1147.35	1395.97	973.308	121.467	115.057	109.786	124.187	1770.14	1887.7	1326.08	1090.6	288.252	148.278	189.244	186.528	1748.23	1881.24	1720.85	1920.62	301.298	265.345	138.805	186.709	1406.07	1264.03	1328.05	2054.22	300.705	308.518	151.087	117.73
evm_TU_scaffold_285_91	37.5493	49.5052	29.0661	48.6696	13.5938	13.2037	10.757	12.7851	998.646	967.456	1208.16	750.131	845.257	983.66	903.863	988.86	1274.79	1574.11	1610.1	1108.69	793.78	1052.56	1219.17	1116.77	1596.57	1543.05	1546.54	1011.32	1092.17	1235.3	853.951	866.199	817.326	712.515	621.295	590.389	408.374	353.907	620.521	703.415
evm_TU_scaffold_1727_159	23.6159	26.1932	34.4986	22.9579	4.17628	8.05385	2.39644	4.8501	443.373	442.252	392.943	410.112	220.48	296.639	243.087	255.071	2216.15	2634.85	2114.42	1704.5	825.053	1143.55	1357.5	1334.29	2745.41	2453.9	3923.17	1997.12	807.083	690.947	595.198	543.402	549.269	408.425	327.766	343.199	122.061	125.961	184.174	170.155
evm_TU_scaffold_943_55	13.4539	8.26754	12.0613	14.7264	14.174	10.064	11.1834	17.5439	722.103	683.862	632.517	477.631	541.096	690.911	611.048	778	1847.78	1888.51	1709.17	1164.42	2264.07	1767.33	2016.7	2066.28	1407.75	1336.82	1521.94	983.235	1264.16	1148.99	1256.13	816.657	384.046	355.183	304.348	229.519	222.615	193.408	353.408	327.956
evm_TU_scaffold_727_102	313.24	313.479	337.28	450.691	607.372	407.275	302.282	460.944	323.771	410.436	707.58	521.157	1322.59	1275.6	379.915	1557.19	1363.37	1260.28	904.299	607.195	1977.94	1935.61	2505.22	2090.43	622.513	524.821	638.663	541.972	1346.34	1245.89	1276.74	964.253	194.059	153.871	234.257	205.742	176.748	225.897	251.94	246.087
evm_TU_scaffold_1072_192	46.8928	67.7966	33.8284	57.9462	28.045	30.8982	15.6514	25.3155	957.183	889.117	1144.76	758.255	1026.9	1092.7	968.051	1220.06	1299.68	1464.67	1418.3	988.14	1042.66	1492.86	1681.13	1530.9	1102.48	1052.94	1261.65	752.791	1303.34	1341.34	864.622	930.558	490.07	398.933	406.333	309.997	307.245	275.351	532.033	542.593
evm_TU_scaffold_415_39	0.997855	1.30155	0.663862	0.651875	6.79381	2.20888	0.141761	28.2679	214.045	287.204	548.678	254.559	282.965	380.99	131.198	445.275	2593.52	2181.15	2319.24	433.304	1655.91	1523.7	1628.37	1937.71	1486.57	1834.77	917.6	968.312	2369.8	1826.53	1401.64	916.094	479.359	176.917	356.102	210.815	236.267	233.903	359.057	435.574
evm_TU_scaffold_1659_209	38.9098	40.4579	40.346	44.3528	48.1662	38.7342	26.0352	31.2896	1023.48	940.166	802.261	802.458	426.855	464.747	547.156	507.14	1635.05	1938.71	1755.08	1582.22	766.606	713.823	892.406	841.771	2163.91	1760.35	2128.99	1715.68	537.293	659.033	681.762	625.758	923.669	772.178	719.954	563.973	340.139	301.716	371.297	456.64
evm_TU_scaffold_11321_149	11.4827	19.928	13.1483	10.7863	12.6815	11.9225	13.5942	7.15509	1634.78	1384.2	1512.57	1208.29	479.227	460.085	470.195	494.074	1565.27	1771.81	1661.01	1668.67	285.736	354.302	482.78	399.732	1821.49	1853.78	1684.35	1619.9	447.869	596.378	417.442	416.982	1444.58	1163.09	909.269	691.961	342.133	324.734	419.912	483.355
evm_TU_scaffold_6424_10	1.00923	2.91484	1.90238	1.56585	1.31178	1.83981	1.93559	3.23013	703.067	600.536	640.11	453.171	849.639	854.126	993.462	977.399	1146.24	1529.34	1075.97	1019.36	1180.42	1324.8	1592.05	1320.57	1344.86	1364.97	1267.29	958.745	1140.58	1459.82	1053.65	1055.76	633.638	528.461	434.733	267.405	432.069	423.496	767.777	892.137
evm_TU_scaffold_1489_244	495.414	595.193	642.093	700.612	461.668	483.032	322.5	420.764	523.206	504.623	637.525	393.219	687.949	743.431	615.063	1029.31	953.162	1154.98	1179.79	994.947	1341.01	1113.56	1261.89	1127.28	916.791	1084.02	1048.28	782.896	1048.37	931.304	1121.7	887.745	424.905	491.728	477.139	506.644	420.031	500.765	609.798	662.019
evm_TU_scaffold_3531_14	165.515	196.366	174.097	153.944	81.2495	59.9475	63.3772	41.8804	1628.83	1442.53	1576.02	1139.05	621.348	588.935	664.149	625.301	1510.12	1675.32	1606.53	1380.66	405.075	548.334	591.826	562.859	1589.52	1630.76	1551.47	1302.63	577.693	615.53	267.79	485.648	981.009	812.51	783.926	521.579	358.814	317.312	464.839	466.023
evm_TU_scaffold_1703_36	5.3489	6.86397	3.13333	9.72473	41.9145	19.318	10.1798	34.2943	372.496	231.175	468.841	354.583	2058.73	2093.74	997.77	2276.94	786.923	900.772	526.587	323.075	2782.35	1959.8	2313.53	2204.17	305.667	243.416	199.768	416.29	1796.8	1583.95	1371.59	1501.62	117.93	127.769	205.49	137.676	308.185	266.935	495.693	339.738
evm_TU_scaffold_1693_478	301.019	291.87	341.034	390.994	425.625	313.923	236.839	376.019	374.333	408.182	536.7	337.232	1342.23	1241.44	864.977	1515.37	784.108	709.874	537.195	416.734	1541.49	1379.26	1956.4	1761.68	343.933	333.538	325.073	377.831	1625.39	1472.18	1169.99	1208.36	237.696	278.847	337.469	286.048	451.802	599.527	762.197	710.524
evm_TU_scaffold_5927_99	1.91111	3.13713	1.71544	2.00649	5.29479	4.9178	5.49473	3.53244	579.551	532.151	572.38	312.661	955.915	907.162	1085.35	1022.41	1075.05	1187.46	1008.38	875.427	1215.38	1316.94	1558.55	1491.22	895.274	1000.63	942.704	855.168	1107.22	1609.41	1068.81	1240.58	429.866	361.572	324.395	292.959	526.577	523.713	860.433	1021.41
evm_TU_scaffold_1621_176	0	0	0	0	0	0	0	0	580.6	635.03	453.204	356.551	194.606	296.755	455.796	245.368	1022.64	1214.09	1283.14	1005.24	830.603	958.624	1024.56	894.428	1471.48	1615.99	1170.76	929.96	1876.16	1809.19	1501.48	1343.79	856.097	781.836	442.775	295.66	541.642	472.011	902.467	1236.79
evm_TU_scaffold_448_161	471.554	406.103	447.394	503.85	1802.65	2697.18	1686.88	1455.17	351.156	308.139	579.582	379.059	830.752	792.822	280.063	1040.55	1049.73	845.547	724.815	225.666	990.28	773.869	1797.32	1802.1	151.247	323.493	248.328	673.805	892.59	781.941	1223.38	365.748	221.794	237.621	234.638	111.018	272.251	227.587	229.962	221.795
evm_TU_scaffold_10246_109	16.4913	22.2382	23.3385	22.6809	8.19268	7.6289	6.4737	19.5052	67.9093	179.383	124.268	52.2055	80.5618	116.539	126.201	139.62	2185.13	2178.29	1675.67	799.331	1953.77	1540.04	2252.51	2100.92	1322.34	1844.8	1241.05	1586.57	1678.99	1116.02	1334.96	795.865	400.125	161.06	210.22	122.721	136.701	204.864	124.722	169.165
novel.24269	686.631	710.671	821.752	738.283	567.287	579.386	511.774	521.691	745.112	736.191	815.654	643.97	1094.61	933.068	825.89	1032.95	350.023	340.466	317.614	414.753	366.327	508.82	410.273	412.179	368.54	354.407	322.634	535.188	582.634	651.637	726.27	916.428	920.532	847.387	905.069	948.515	1103.1	1030.21	1277.28	1242.75
evm_TU_scaffold_5927_100	0.401119	1.02771	1.22311	0.491328	1.5517	1.69751	1.63833	0.136577	909.45	735.215	1004.7	608.976	1057.67	959.577	1182.73	1157.48	1311.75	1579.73	1255.02	983.423	920.239	1012.21	1249.25	1185.08	1057.82	1144.77	835.634	747.933	746.954	1036	759.827	744.461	574.888	446.731	363.08	280.778	367.153	346.45	546.385	683.099
evm_TU_scaffold_952_19	775.895	613.326	643.341	775.146	1486.08	1380.54	1235.37	800.492	1313.78	1312.88	1281.89	1114.25	796.273	712.185	696.941	883.026	784.45	743.704	660.97	595.033	554.22	444.68	876.999	741.546	255.924	217.513	258.151	606.546	449.955	364.842	374.79	234.781	435.298	554.144	497.999	476.095	337.392	397.601	250.447	232.912
evm_TU_scaffold_927_43	0	0	0	0.488218	0.740101	0	0.424686	0	296.311	268.841	356.757	167.401	885.89	976.078	1083.53	1217.17	810.344	714.61	633.834	534.225	2034.13	1240.96	1677.47	1432.11	738.792	736.803	753.615	609.219	1625.04	1550.84	1333.79	1348.04	333.601	292.214	228.25	171.681	523.159	506.287	1021.99	1007.01
evm_TU_scaffold_222_33	11.0617	15.5407	13.8229	11.9006	7.93338	5.71581	5.98665	7.41322	59.6434	139.985	117.43	48.2518	26.2855	59.2504	41.8315	59.3231	2387.9	2440.9	2074.71	822.635	1274.2	1037.62	1574.87	1411.83	1259.97	1879.55	1364.12	1867.36	1661.24	1373.37	1002.46	753.94	443.452	302.452	328.916	176.816	151.284	214.805	174.47	199.525
evm_TU_scaffold_2900_43	60.7819	65.6463	70.4008	69.8673	101.84	118.467	72.8754	111.255	236.716	366.683	293.808	216.797	594.773	609.05	742.073	727.799	818.886	895.99	796.196	621.204	1655.01	1715.91	2275	1925.89	884.627	774.723	862.189	566.922	1314.89	1572.52	1220.55	1197.13	258.506	256.993	178.527	165.986	236.531	333.771	423.1	663.214
novel.36010	0	0	0	0	0	0	0.99654	0	252.731	358.317	280.921	165.49	93.3441	168.363	264.978	185.898	1639.62	1626.17	1318.67	1327.06	855.153	551.787	991.432	817.03	1811.11	1910.93	2811.15	1546.12	754.022	1077.28	581.014	579.12	787.685	939.141	443.931	428.521	248.427	271.412	327.52	603.559
evm_TU_scaffold_505_11	75.8195	36.4775	12.4037	26.3895	6.92384	2.42771	3.5316	12.273	563.412	588.051	375.195	654.788	225.77	214.638	220.509	169.838	2460.32	1860.69	1792.95	1005.09	855.038	657.296	571.357	756.675	3407.43	3081.47	1731.54	1679.62	364.023	182.647	405.658	265.917	699.302	314.193	318.897	91.4533	75.1043	69.983	61.166	63.279
evm_TU_scaffold_7588_86	54.3208	35.5698	8.80747	37.0349	45.6748	20.7417	7.03765	64.9674	534.882	639.626	877.1	498.836	567.199	615.673	543.368	825.014	1986.68	2255.26	1694.51	1200.89	1824.87	1509.04	2070.08	1756.39	564.968	644.062	556.581	367.433	751.246	481.706	562.76	391.415	293.204	196.644	309.125	282.556	195.54	251.528	275.252	146.979
evm_TU_scaffold_10689_19	85.1436	107.298	92.0272	76.5425	83.2191	58.9707	63.7105	45.2492	1080.85	955.06	1041.2	742.737	648.231	645.266	741.518	670.989	1119.25	1207.03	1155.15	1002.6	633.424	753.399	829.085	797.031	1145.39	1185.87	1109.12	924.507	790.755	803.736	558.913	693.609	653.001	539.232	508.607	340.073	382.272	331.318	533.233	551.294
evm_TU_scaffold_737_535	569.331	636.993	645.015	724.289	1101.57	861.108	574.666	669.487	416.231	315.862	548.86	512.214	521.798	506.098	227.628	1129.99	1138.16	972.489	1024.15	510.476	880.104	584.3	915.822	1022.77	716.12	868.925	673.876	712.842	599.387	570.755	888.207	403.192	421.697	457.07	527.34	444.755	302.841	273.346	279.634	277.46
evm_TU_scaffold_7442_6	124.181	149.019	186.127	146.982	50.8057	47.5348	56.6581	40.5221	59.2231	106.624	70.5627	48.1413	29.6241	51.9004	44.0221	57.1679	1449.19	1491.45	1499.73	1288.04	642.669	854.233	1127.46	1038.82	1797.68	1573.47	2582.28	1828.55	1221.85	1359.63	768.243	711.851	480.261	682.047	338.982	353.404	179.804	197.319	278.46	351.233
evm_TU_scaffold_1138_200	1010.14	880.015	1067.74	1178.44	1066.91	936.386	700.108	737.324	374.87	479.751	507.932	426.413	693.006	652.53	458.806	724.374	973.54	883.747	799.354	597.182	945.068	962.572	1254.11	1134.17	730.563	427.899	509.135	623.805	420.936	289.703	526.476	410.531	205.469	169.864	251.782	254.095	231.667	283.376	259.206	203.729
evm_TU_scaffold_6424_14	1.78608	4.52989	3.63078	3.16009	4.29911	2.0673	3.24224	1.41899	709.485	690.173	698.595	548.146	521.827	527.726	548.336	609.546	1332.95	1512.36	1421	1085.38	771.028	806.994	994.019	835.463	1275.73	1459.31	1154.84	1104.34	730.239	812.104	685.76	728.299	748.138	557.932	422.674	316.819	285.019	294.54	443.923	499.384
evm_TU_scaffold_1270_170	713.804	881.814	887.871	1098.79	1043.32	684.754	645.526	622.043	640.498	509.236	633.806	478.827	704.317	753.962	651.788	781.492	1205.12	824.799	689.611	602.968	890.66	511.986	731.018	578.955	316.532	383.904	338.025	563.29	433.597	253.211	283.05	263.64	461.408	624.258	570.881	834.224	460.639	568.758	525.622	406.918
evm_TU_scaffold_6797_114	98.8378	101.884	119.784	112.617	105.62	123.676	117.059	87.5887	360.124	325.087	391.789	338.784	374.788	392.399	375.357	345.658	973.077	1005.68	950.133	706.253	871.733	1197.69	1302.04	1106.69	830.24	1143.03	819.034	905.032	1840.98	1587.49	817.091	1195.84	531.463	459.924	459.672	426.054	415	356.337	683.448	592.121
evm_TU_scaffold_647_85	183.918	168.018	219.404	331.637	330.654	266.043	219.855	156.92	400.504	311.594	429.177	265.68	525.192	457.187	521.287	477.937	1240.26	1852.59	1521.51	1084.68	634.163	933.098	1103.23	972.236	1650.35	1338.37	1429.68	980.941	422.605	424.072	452.443	496.334	665.332	607.841	615.453	300.56	158.553	187.605	232.994	312.326
evm_TU_scaffold_10013_45	281.374	272.132	275.928	377.08	505.378	267.239	229.777	335.145	304.81	348	635.111	472.066	939.923	925.197	260.668	1167.76	832.24	874.772	636.586	506.596	1878.6	1537.05	1968.85	1734.9	381.812	357.656	409.442	307.742	1178.44	1090.14	1059.38	836.689	135.226	106.104	179.227	145.199	146.14	181.934	207.848	204.787
evm_TU_scaffold_2248_132	2.02422	4.16202	2.39928	2.67895	6.73966	4.0446	3.47071	3.23223	479.496	418.941	490.937	300.106	828.017	850.661	1007.38	1046.51	602.182	706.563	594.017	583.377	823.384	1073.76	1691.85	1219.03	622.82	795.986	680.563	554.638	1368.16	1849.72	773.536	1046.99	468.449	491.695	300.481	244.187	332.728	448.029	755.247	1012.1
evm_TU_scaffold_1008_453	4.6693	5.01954	2.5887	2.78637	1.11156	2.33848	1.78594	1.58985	836.657	776.003	845.076	547.163	337.32	340.851	327.072	437.04	1693.26	1965.56	1587.98	1287.47	607.971	553.401	692.895	639.465	1945.84	1760.21	1471.56	1150.4	432.811	420.808	356.44	360.988	655.371	504.268	447.494	337.13	157.951	141.886	207.721	245.255
evm_TU_scaffold_1327_255	48.7043	58.9587	69.6787	93.7927	36.5026	46.7378	22.9072	27.0748	306.396	247.9	423.273	274.182	587.783	486.148	526.095	602.589	834.053	828.699	940.937	433.648	1218.76	1382.09	1666.35	1385.43	566.688	908.957	591.599	567.156	1762.49	1373.64	1190.33	1208.89	445.194	337.483	336.247	202.491	291.402	294.697	616.357	669.305
evm_TU_scaffold_415_128	0	0.364679	0.651024	0.159817	0.242271	0	0.41706	0	687.479	663.723	715.203	555.086	531.808	472.997	545.562	664.168	1978.56	1874.85	1646.27	1106.11	595.9	578.504	890.599	759.853	1286.31	1264.73	1306.01	1314.76	536.327	404.195	439.682	310.71	588.973	498.561	524.091	364.439	207.609	156.211	215.737	175.242
evm_TU_scaffold_1659_273	0	0	0	0	0.254947	0	0	0	280.756	352.635	258.161	140.106	72.9006	141.934	191.02	124.894	1345.67	1748.1	1413.45	1389.2	359.429	484.206	793.748	697.006	1889.53	1384.34	2709.87	1332.14	489.774	805.292	582.461	565.146	897.059	954.116	503.888	493.106	223.542	211.14	303.241	508.732
evm_TU_scaffold_1404_50	0	0	0	0	123.177	87.0704	70.8701	86.3725	0	0	0	0	789.53	726.84	775.849	1035.27	0	0	2.04961	0	2079.83	1930.59	3050.12	2947.89	1.01988	0	0.847832	0	1558.49	2120.83	2301.89	1400.2	0	0	0	0	309.981	377.21	637.226	776.304
evm_TU_scaffold_216_253	151.722	159.056	99.4762	137.255	109.097	100.671	95.4025	142.491	774.36	790.518	933.878	599.255	655.729	720.271	571.156	785.52	1165.36	1284.74	1151.05	903.317	1378.36	1007	1247.7	1187.71	779.398	615.499	663.937	468.302	558.007	440.004	624.947	358.618	338.51	280.843	375.864	351.563	281.381	274.552	297.304	215.142
evm_TU_scaffold_1117_59	92.1289	130.675	102.353	118.641	65.9154	75.4161	60.3393	53.1987	848.057	799.948	935.517	495.389	501.738	519.67	614.789	623.737	1089.65	1263.03	1048.71	831.142	684.348	631.554	850.2	778.916	1129.61	1145.87	697.475	752.591	752.116	707.657	616.89	529.965	598.467	467.297	408.176	390.557	309.27	328.263	478.507	445.842
evm_TU_scaffold_10498_21	35.955	25.8851	37.3304	46.5767	1671.39	2093.52	1326.45	1246.04	26.7568	23.8953	47.2883	28.3034	991.925	932.63	399.048	1197.67	68.3505	62.8801	47.6551	16.86	1180.48	1105.54	2322.28	2229.47	10.3646	24.7345	21.4099	46.3207	1403.6	986.219	1430.59	578.814	15.9144	12.8172	13.6416	6.76	283.823	272.671	355.032	326.085
evm_TU_scaffold_10817_62	0.852303	1.1911	0.945046	1.21798	6.19848	3.32944	0.454063	30.471	179.88	194.76	419.622	180.969	322.245	442.554	128.539	480.273	1274.17	1122.76	934.43	241.458	1421.01	1494.17	1690.48	1979.62	626.512	692.05	439.466	526.624	2509.76	1728.23	1059.45	874.972	225.27	111.603	226.545	125.93	270.852	210.573	315.071	424.639
evm_TU_scaffold_4404_248	652.061	550.058	490.981	653.535	233.872	155.464	94.5929	142.504	770.058	572.463	673.858	596.606	537.731	728.013	374.421	750.158	1377.5	1770.6	879.138	958.894	1346.03	831.852	864.197	1027.73	815.662	483.801	840.507	858.801	233.48	183.364	392.577	293.417	208.873	282.039	300.708	415.879	184.979	145.969	146.173	71.3835
evm_TU_scaffold_11085_60	19.1297	24.447	21.3052	21.4274	25.9334	35.1047	29.4015	29.2241	851.555	726.519	666.782	620.942	875.305	928.309	939.827	973.012	804.751	899.475	795.532	642.554	1011.11	863.815	885.905	838.148	738.191	688.109	592.838	586.766	891.228	919.086	1047.01	875.074	380.328	292.085	248.79	162.063	451.034	295.102	588.025	597.516
evm_TU_scaffold_4833_81	610.011	583.467	537.445	605.649	1726.41	1274.99	1013.53	1265.45	195.729	160.306	333.517	240.848	872.842	857.537	360.059	954.388	684.554	761.783	393.11	214.349	693.445	712.523	1174.26	1101.54	256.561	214.486	247.586	401.114	586.233	442.494	657.766	345.938	211.806	256.406	265.608	343.074	268.893	330.64	313.677	278.685
evm_TU_scaffold_1336_66	565.91	776.171	718.125	711.752	245.522	301.383	247.231	279.149	504.489	542.183	553.675	422.386	425.35	553.34	420.779	544.517	576.635	743.75	761.296	831.778	488.142	600.429	679.524	533.758	715.1	800.953	764.594	708.616	576.921	618.842	502.79	553.017	584.032	618.745	666.332	573.393	401.552	548.121	493.474	594.157
evm_TU_scaffold_1530_125	712.913	689.244	640.608	831.69	1083.27	898.406	790.746	787.214	501.914	427.365	535.063	409.972	825.579	844.811	734.232	812.394	695.373	572.329	533.135	434.036	676.039	470.911	671.812	562.818	215.138	276.453	203.859	311.246	261.968	224.24	259.118	272.249	358.97	524.416	493.472	678.543	570.851	713.236	630.568	513.353
evm_TU_scaffold_432_8	149.906	157.88	178.231	174.115	154.238	135.459	122.176	105.541	691.954	501.807	702.46	479.619	584.419	566.842	631.727	636.564	911.693	991.555	925.314	771.521	870.558	870.436	1010.23	876.322	754.458	925.206	797.843	702.006	714.658	600.286	550.262	540.991	574.613	474.875	557.23	402.026	322.79	321.868	343.031	331.061
evm_TU_scaffold_1714_9	649.198	665.283	680.603	757.472	508.989	436.849	385.201	348.069	453.221	507.005	631.958	425.453	465.954	502.393	409.696	571.427	1196.01	1085.98	738.809	503.056	970.587	498.145	768.046	683.128	440.284	461.367	507.825	646.22	605.804	563.032	833.823	529.869	355.281	461.468	428.544	340.656	241.468	251.483	288.621	272.927
evm_TU_scaffold_423_196	7.87197	8.87191	11.8258	9.02023	18.7035	14.7969	20.2023	14.785	786.791	661.059	838.351	590.132	766.554	675.865	778.713	840.853	760.084	809.379	790.955	704.082	465.755	502.454	667.988	588.86	741.281	884.843	817.857	793.399	745.527	912.597	649.223	673.274	663.905	588.912	475.516	422.057	416.558	419.549	626.813	756.139
evm_TU_scaffold_1462_13	445.137	406.466	469.456	513.778	1018.18	929.466	765.402	601.441	290.599	370.067	431.51	306.876	734.09	530.082	759.331	674.356	91.726	99.9956	95.4135	119.76	272.692	317.541	375.335	354.866	85.6659	84.0772	105.964	118.24	778.598	1093.59	709.872	749.988	365.943	495.154	581.057	735.712	1104.06	1396.64	1293.06	1217.53
evm_TU_scaffold_902_121	201.423	171.105	126.988	182.83	213.507	141.365	102.768	172.295	510.97	608.791	873.112	524.991	655.518	674.995	389.529	707.573	1008.35	953.352	844.112	548.572	986.173	1202.51	1680.39	1348.38	497.248	597.618	662.63	482.544	735.905	559.218	376.64	325.206	369.627	315.799	517.039	387.828	300.302	304.147	311.232	199.24
evm_TU_scaffold_10601_55	9.5141	9.9828	6.24768	12.9738	28.5289	21.0486	15.091	38.0556	273.751	272.231	298.157	214.663	608.625	590.77	349.634	663.088	1087.73	1190.47	963.208	554.741	1640.21	1609.42	1908.92	1723.24	651.656	684.339	582.013	592.009	1264.03	1028.49	785.485	704.754	202.165	127.29	144.343	92.2841	123.928	139.632	215.061	210.72
evm_TU_scaffold_1340_15	4.44432	18.9983	6.95707	5.6573	3.55986	1.78719	3.62119	1.33521	2285.34	1623.91	1968.83	1653.49	1035.66	984.187	1236.86	1161.13	1061.59	1343.09	732.773	1099.13	339.751	417.919	528.695	582.857	238.395	203.483	295.285	501.691	122.464	66.3939	105.826	150.464	314.375	284.659	349.323	242.264	166.891	101.86	163.336	146.101
evm_TU_scaffold_1746_200	39.1643	54.9375	56.3561	52.1044	85.3868	66.8979	49.8564	63.5285	475.147	405.661	478.464	368.264	465.532	530.186	610.811	622.083	991.968	906.268	857.831	716.915	607.667	601.645	801.109	817.341	925.592	976.784	1093.89	786.185	887.396	755.233	834.63	670.632	533.247	507.803	483.52	444.539	426.912	408.715	479.529	522.797
novel.508	457.377	460.477	629.257	542.134	1486.91	1406.7	954.64	1028.26	128.288	119.439	317.025	194.421	565.184	628.975	257.585	850.048	574.089	514.88	489.077	231.771	900.317	642.219	1100.3	1335.89	296.852	373.392	310.683	319.95	602.684	654.723	900.744	313.228	197.781	157.265	172.786	151.238	204.394	174.323	272.276	226.825
evm_TU_scaffold_3138_25	32.83	35.0594	26.9583	33.6375	32.6845	39.2202	28.6002	52.833	205.585	199.504	201.247	171.671	476.951	529.929	320.307	542.236	776.161	953.606	892.338	534.076	1416.63	1744.48	1649.2	1665	852.337	1009.28	656.105	555.688	1262.98	1007.7	825.658	815.999	253.719	130.34	158.502	101.993	182.12	179.964	287.025	253.49
evm_TU_scaffold_485_33	5.79981	6.70784	4.93406	3.22545	4.33249	8.46359	8.16854	10.4527	618.045	510.43	459.434	447.562	430.004	575.903	508.322	531.035	1148.54	1388.17	1067.17	916.451	1306.57	1485.23	1449.7	1460.46	663.569	555.753	684.864	568.434	724.975	622.591	572.967	563.883	243.819	169.309	178.428	108.057	262.671	152.737	285.334	260.18
evm_TU_scaffold_9258_50	333.572	369.124	415.394	418.693	427.558	432.375	320.216	434.918	337.484	284.62	369.541	241.413	677.786	761.383	575.388	1009.46	553.021	713.844	608.91	631	1020.07	1034.42	1050.06	938.608	479.792	352.018	513.034	318.575	351.471	429.022	640.646	637.841	245.507	288.654	321.195	361.662	351.757	482.949	493.289	554.541
evm_TU_scaffold_3263_14	207.713	263.194	250.946	254.206	135.207	203.376	169.276	245.493	231.934	192.484	287.491	220.596	241.408	352.882	210.156	352.535	991.504	1164.95	1044.39	640.587	883.645	782.115	980.119	961.789	943.449	1241.67	1093.84	926.612	957.428	812.423	770.836	633.434	328.518	240.029	272.474	231.397	196.991	220.001	230.177	269.496
evm_TU_scaffold_258_316	145.74	152.558	141.2	155.023	99.8962	129.035	81.6511	97.5576	211.431	285.91	257.342	191.862	319.207	305.926	391.635	316.593	442.822	456.64	658.86	516.453	700.578	785.713	785.183	739.347	867.071	960.376	857.542	725.728	1144.71	1309.8	1189.96	1022.9	624.77	541.227	440.447	414.723	324.553	374.954	495.27	870.631
evm_TU_scaffold_268_169	504.705	424.331	255.123	430.323	9.18782	1.7572	4.3136	5.05431	292.325	233.294	616.775	482.805	6.73411	0	5.15784	9.56518	2390.49	1937.15	1576.59	582.565	13.7191	6.69033	7.565	4.19149	958.263	1432.9	1404.58	3691.58	10.7691	9.6996	4.0705	7.2723	642.436	759.733	871.58	578.041	203.099	151.963	2.12508	1.57335
evm_TU_scaffold_1266_220	3.55248	4.28763	3.93904	4.08768	11.6936	11.3542	11.929	7.97223	549.145	519.184	461.324	351.401	569.479	627.148	674.678	734.866	1001.67	1259.43	1078.74	840.604	646.929	831.418	1186.4	894.156	943.844	1038.06	998.225	727.086	579.745	723.076	340.656	501.664	382.991	330.39	270.672	154.198	197.13	204.238	319.634	355.568
evm_TU_scaffold_5211_68	0	0	0	0	0	0	0	0	370.913	400.719	424.904	231.315	361.053	413.465	394.43	480.315	1044.77	1156.77	1117.79	754.548	1229.63	760.788	967.299	1008.28	1043.51	924.283	1103.77	716.562	750.534	686.681	895.154	645.801	366.086	326.384	256.161	232.276	185.558	158.397	400.392	278.15
evm_TU_scaffold_421_391	37.8456	49.4096	39.5971	48.7367	13.5669	15.3399	9.3303	11.6841	671.473	574.258	536.802	413.068	244.379	302.325	314.715	295.859	900.764	860.832	933.899	748.277	330.638	386.199	442.839	390.435	1337.24	1424.88	1209.5	1070.04	894.121	957.877	523.086	680.95	645.87	572.204	349.361	248.08	231.492	221.426	319.446	461.276
evm_TU_scaffold_6424_12	0.943937	1.36802	1.16295	0.685168	1.94749	1.91198	1.26651	1.35702	257.8	318.268	331.928	224.381	664.548	636.564	871.955	669.728	608.121	636.022	643.853	601.419	976.687	836.233	1380.81	875.783	636.325	604.446	433.305	536.663	827.601	1255.59	730.666	849.163	414.842	241.915	217.857	162.683	322.153	319.17	545.695	683.062
novel.38581	17.6861	23.3193	24.5419	21.4524	10.9787	9.62934	8.99978	8.13486	63.1243	181.322	113.595	52.1263	28.0768	52.4342	50.896	55.2674	1536.36	1609.01	1266.05	591.601	788.511	697.756	898.979	849.566	872.278	1405.68	1011.81	1544.74	1559.2	1066.28	591.813	619.679	372.8	220.382	277.673	144.261	158.38	182.808	133.392	143.778
evm_TU_scaffold_301_109	299.4	310.201	320.46	361.865	477.406	428.999	345.865	344.331	240.51	227.08	301.633	207.165	436.94	460.03	309.951	591.635	728.293	859.811	517.646	322.194	1163.78	611.672	882.159	812.293	389.478	394.399	434.241	536.708	777.665	811.992	1089.88	649.603	272.449	357.76	333.947	244.657	282.423	275.243	369.967	360.982
evm_TU_scaffold_284_112	14.6948	17.9244	19.173	18.9874	11.2504	7.79983	11.8634	8.23854	56.1966	159.982	105.409	50.3674	25.0909	51.2358	46.0145	53.5427	1365.74	1400.62	1125.49	509.906	1014.23	788.276	1042.53	905.216	767.587	1300.76	882.196	1412.98	1672.54	1117.39	759.25	700.049	342.976	199.512	257.039	119	171.1	165.077	135.822	151.418
evm_TU_scaffold_1043_365	99.4029	96.3501	115.696	158.31	137.381	104.513	99.1156	74.208	484.434	389.756	481.846	326.534	539.169	432.584	958.667	588.602	707.72	749.418	884.056	683.97	503.184	330.921	619.107	503.198	656.148	680.789	821.15	566.632	550.349	634.102	633.562	541.002	536.317	640.275	558.436	630.587	276.346	318.705	381.612	452.535
evm_TU_scaffold_938_145	260.02	209.502	231.915	251.542	1176.41	1047.97	947.427	699.981	464.574	486.695	428.151	424.02	887.175	826.374	920.574	953.69	280.805	283.448	240.818	265.719	651.706	616.642	986.576	867.892	99.6385	82.5628	101.028	248.49	484.116	433.356	524.731	349.252	188.202	241.206	212.298	206.752	351.938	408.512	306.789	266.445
evm_TU_scaffold_419_56	39.3841	39.5365	70.7415	48.7753	53.2508	60.0828	57.0869	66.9997	382.145	261.262	441.309	290.113	394.225	395.207	260.418	484.031	847.411	1108.08	1036.4	607.541	567.338	651.65	738.315	731.074	1056.83	813.805	935.435	474.908	699.328	921.777	570.221	659.899	427.242	411.733	317.979	241.951	319.384	299.811	440.088	560.5
evm_TU_scaffold_258_325_evm_TU_scaffold_258_329	117.559	125.078	135.145	152.185	132.073	168.01	103.38	127.974	191.646	244.804	226.263	180.936	351.383	334.823	412.911	347.548	368.106	403.144	502.027	415.469	703.57	675.893	651.448	644.346	749.999	760.118	711.15	590.731	1064.82	1202.78	1138.63	970.149	557.182	470.197	392.709	354.941	325.841	417.672	499.687	801.742
evm_TU_scaffold_254_357	84.8408	74.3372	58.9511	95.0153	163.74	159.603	109.593	112.382	898.369	830.156	1007.67	695.785	1154.43	885.866	863.442	1030.81	656.869	759.419	586.887	572.081	661.286	678.852	741.168	626.959	315.92	279.328	380.488	313.048	447.95	410.765	340.568	383.222	312.467	280.755	347.07	345.019	280.228	211.303	323.272	204.313
evm_TU_scaffold_3576_51	1.19574	5.01319	0	0.488218	5.55075	1.75164	1.69874	2.64639	8.98922	31.8871	24.542	12.4	16.1107	35.9932	19.4235	39.0814	807.726	828.457	905.724	360.578	1532.69	986.047	1360.74	1343.35	522.784	919.209	575.479	737.82	2067.32	1441.98	1220.17	915.665	255.514	180.436	267.928	119.13	259.573	246.68	293.039	322.736
evm_TU_scaffold_250_249	512.718	575.063	579.23	583.321	303.943	369.456	295.422	349.613	481.167	336.356	466.498	333.352	372.534	426.854	348.86	434.309	549.405	721.429	719.36	749.552	509.935	589.699	473.694	435.835	700.986	649.219	611.343	548.052	314.937	320.399	400.416	463.659	364.143	385.337	451.881	400.307	344.688	393.497	388.152	401.269
evm_TU_scaffold_1772_74	0.134948	0.50291	1.79559	1.21218	1.75404	1.40576	0.958577	2.29742	484.404	458.398	463.29	292.622	288.489	299.526	346.263	342.115	873.163	1076.37	950.121	759.476	707.678	578.788	691.063	640.628	1095.19	1082.78	1006.81	829.609	719.59	688.025	574.267	523.46	505.188	455.84	341.984	255.583	306.386	224.176	301.018	358.199
evm_TU_scaffold_10472_46	126.494	131.489	139.217	146.819	83.7524	101.662	53.1915	82.9443	315.203	438.178	364.151	304.78	282.583	304.317	334.269	302.412	854.348	904.249	910.746	815.253	913.911	766.685	893.222	784.148	800.332	799.363	988.537	700.679	634.72	704.152	687.468	579.318	355.641	353.771	317.928	305.138	155.613	192.234	221.656	355.786
evm_TU_scaffold_10627_20	523.286	545.877	528.351	408.41	303.601	374.883	420.257	525.186	360.943	291.068	297.026	369.689	300.91	364.424	345.216	340.826	535.954	591.306	671.469	653.391	783.629	596.377	510.54	524.798	668.476	767.131	565.246	590.734	507.138	404.192	660.178	499.125	306.956	307.468	353.103	333.769	379.956	304.47	317.049	361.181
evm_TU_scaffold_598_420	36.9067	28.4495	40.4355	26.1912	43.1031	56.2101	47.9065	56.3989	374.342	353.923	276.692	331.015	134.766	167.928	159.533	147.581	797.539	928.031	847.593	704.995	533.769	465.661	510.462	553.238	1123.43	1210.64	1157.48	886.886	849.555	750.904	853.746	661.779	611.536	533.782	371.547	355.954	323.252	248.767	385.035	410.315
evm_TU_scaffold_515_16	480.538	587.012	529.645	605.708	516.763	574.926	439.489	424.527	231.775	223.521	296.924	185.367	397.598	395.327	394.793	440.21	208.555	278.265	316.706	252.636	387.982	388.832	375.037	377.373	264.033	352.619	344.351	325.554	475.625	401.381	524.375	424.405	583.427	676.077	746.279	830.38	643.412	976.879	628.205	679.771
evm_TU_scaffold_1569_222	0	0	0	0	1.54444	0.812292	1.13944	17.8418	34.1427	37.8599	41.7565	47.5015	265.4	249.05	72.2097	251.823	652.134	594.548	476	113.151	2065.94	1807.71	2032.77	2082.18	436.72	549.769	304.675	291.067	1688.59	1237.81	1152.43	808.542	109.644	47.1758	49.265	27.9294	105.303	95.6966	196.75	175.523
evm_TU_scaffold_2440_37	7.74897	9.05304	7.5011	7.03085	22.9152	12.6528	12.9308	39.4509	280.963	295.996	283.853	220.411	454.201	455.398	254.568	464.877	958.793	1123.76	939.389	606.531	1422.38	1200.21	1425.06	1299.08	673.205	709.155	635.293	567.738	855.132	691.349	584.563	489.838	182.13	139.699	140.031	89.8158	104.326	108.59	155.148	150.67
evm_TU_scaffold_1799_73	192.185	218.506	238.38	272.312	352.068	262.444	192.624	275.333	349.632	307.396	440.678	269.813	730.651	739.571	478.545	924.817	671.341	660.032	462.327	345.732	1277	598.413	906.17	866.555	302.825	288.553	335.003	342.772	805.824	613.286	608.681	551.19	161.742	175.629	240.691	188.498	263.8	341.498	407.155	378.192
evm_TU_scaffold_8801_288	2.27623	0.530177	0.63098	0.92938	1.76108	0.370495	0.404219	0	403.716	400.31	519.032	270.276	242.698	246.572	281.661	364.809	1219.86	1072.49	920.865	656.598	989.264	439.484	683.471	634.885	965.653	1019.82	1032.76	845.787	668.462	564.446	709.249	483.914	407.24	431.941	318.477	188.755	185.297	162.509	279.589	307.404
evm_TU_scaffold_1573_287	11.085	25.8191	6.94721	13.578	1.64068	2.1965	1.3694	1.47691	541.602	495.705	526.686	432.325	171.078	214.749	225.809	225.655	1126.54	1273.08	1010.26	856.713	652.475	549.032	813.913	652.675	867.864	1126.54	963.617	891.144	581.146	494.218	531.782	361.018	379.547	389.788	344.583	357.682	191.451	144.148	166.401	188.24
evm_TU_scaffold_566_216	7.32093	6.38067	8.90312	6.17108	16.0787	9.07156	12.0781	8.52341	147.027	128.56	88.1927	77.3887	305.93	347.95	505.769	338.687	343.356	310.406	451.933	288.605	1184.82	1068.3	1334.14	1270.44	506.492	677.385	461.42	329.089	1491.46	1186.31	1432.65	1231.93	216.457	156.766	115.041	75.14	258.442	265.084	519.901	619.874
evm_TU_scaffold_550_90	8.76942	8.88693	7.33539	8.79429	17.1404	11.2186	12.6769	26.4016	239.543	281.532	202.4	193.528	182.823	242.033	222.764	214.706	870.82	923.656	881.177	555.747	676.981	782.064	933.613	873.714	756.902	982.376	865.912	686.776	1145	1042.66	537.757	746.844	461.091	310.476	244.415	170.105	279.922	218.292	374.433	443.169
evm_TU_scaffold_8920_164	181.893	153.974	136.035	130.52	157.774	148.644	178.108	116.312	1277.03	995.31	1140.75	1227.89	782.965	832.725	767.261	686.379	518.524	524.118	342.278	440.364	350.696	292.939	206.193	244.27	293.263	197.314	198.385	479.599	177.281	128.443	188.22	288.031	491.824	491.783	598.434	448.564	561.235	416.526	451.882	350.658
evm_TU_scaffold_1598_190	25.5236	23.7797	19.2563	26.1068	15.5535	13.1056	14.6724	24.1005	214.81	231.922	256.859	211.065	162.732	171.75	81.546	171.483	1179.97	1354.65	1172.23	766.328	665.861	723.285	680.192	680.96	1251.81	1588.51	1185.66	881.169	640.655	524.307	406.846	370.239	430.094	238.236	241.597	151.013	122.043	138.672	146.891	150.936
evm_TU_scaffold_1699_188	0	0	0	0	0	0	0	0	718.85	616.902	714.098	513.056	443.897	416.659	369.822	493.724	626.321	648.132	753.356	585.967	411.061	357.151	377.49	402.759	756.862	902.841	531.443	507.585	648.862	643.86	745.199	665.109	584.988	483.669	529.119	346.346	336.963	248.617	392.256	391.544
evm_TU_scaffold_1371_256	10.1978	17.5019	8.97652	8.14483	4.2356	3.2906	3.90783	3.86819	51.956	154.193	95.517	48.1453	15.1177	31.6743	26.298	34.9787	1702.52	1582.76	1396.44	518.845	542.767	492.518	680.053	602.646	837.036	1423.25	873.901	1590.48	1320.78	870.504	467.445	493.442	295.265	129.974	197.684	85.7066	143.139	132.363	91.951	116.948
evm_TU_scaffold_289_56	69.5344	109.217	106.684	116.724	89.7554	97.3833	66.4785	91.9728	274.206	301.781	362.205	194.678	315.117	329.389	317.635	449.206	925.335	1095.07	797.642	600.065	881.872	835.976	1354.23	995.457	478.995	492.161	558.75	432.618	577.843	730.419	529.896	499.575	258.969	255.936	213.752	184.405	212.384	209.967	329.04	318.477
evm_TU_scaffold_271_722	33.3692	29.2442	36.5611	42.0462	56.5068	48.3507	44.3116	39.2439	29.8859	48.1671	32.2195	24.9522	41.8352	35.2178	33.8089	51.1569	775.544	900.021	820.867	417.243	764.21	592.467	807.37	770.11	679.912	850.629	788.265	852.119	1302.7	1341.97	1349.29	898.06	259.264	291.902	215.975	121.689	269.131	258.331	525.011	551.75
evm_TU_scaffold_282_32	436.819	432.759	390.617	470.324	575.09	404.366	426.536	416.696	293.005	252.987	267.917	272.043	512.321	524.391	396.023	502.409	607.018	736.2	442.385	426.378	585.684	649.62	748.58	725.662	395.164	362.798	378.487	526.311	517.602	470.187	417.24	432.702	239.007	254.472	306.683	228.89	216.454	253.943	232.608	255.578
evm_TU_scaffold_1621_22	4.78437	9.12228	7.71073	4.77005	16.4936	15.0314	18.3755	9.35743	559.68	484.816	556.041	408.687	723.683	663.051	713.521	740.234	573.136	633.875	564.004	507.872	360.174	474.268	601.28	528.128	565.142	644.705	548.819	577.957	534.256	696.921	389.512	513.078	454.104	374.905	325.205	238.607	343.439	334.233	535.582	614.669
evm_TU_scaffold_1047_174	0.389006	0.453033	0.215668	0.238245	0.782515	0.253269	0.898049	0.529809	201.894	206.132	188.115	103.675	218.708	222.866	324.188	281.091	586.238	740.179	673.633	476.94	1094.14	690.645	1095.95	952.709	901.96	869.793	786.938	564.067	1096.45	1209.6	1012.63	797.971	241.86	159.486	123.892	76.6614	159.533	133.694	331.714	298.127
evm_TU_scaffold_839_11	10.4701	8.02055	9.8035	14.0597	11.8088	10.6038	9.58577	12.0416	526.813	445.877	515.28	350.824	335.312	348.89	342.67	421.454	1249.2	1450.48	1210.86	805.015	566.111	492.675	924.756	800.719	639.408	699.234	623.357	688.881	327.157	441.871	364.661	357.847	364.661	315.741	169.056	166.937	181.725	145.046	203.165	216.833
evm_TU_scaffold_11771_435	15.9556	29.509	25.2174	26.4475	16.9508	16.8226	13.0254	24.8121	372.645	275.157	457.067	275.73	289.804	347.573	301.278	417.679	973.542	1158.11	871.912	779.735	566.519	441.037	566.207	506.973	995.41	901.044	1177.13	770.979	491.07	609.363	556.989	448.53	378.946	380.033	311.038	224.946	168.28	154.681	194.351	231.097
evm_TU_scaffold_2926_82	9.35645	13.6647	9.25299	10.9444	25.8254	21.019	17.0645	45.8636	75.7604	110.532	123.636	70.8042	218.728	268.953	115.231	244.829	666.111	724.848	658.744	192.913	1107.3	1587.36	1891.07	1843.58	509.787	636.645	373.29	378.125	1605.52	1020.41	714.355	611.963	136.671	61.0305	76.1256	62.1548	87.8128	89.3771	144.619	128.479
evm_TU_scaffold_1406_75	252.186	297.58	280.063	307.058	168.723	211.019	192.658	250.45	573.539	495.291	464.696	334.483	394.803	458.528	412.681	453.639	649.529	858.38	633.273	652.702	600.045	533.836	548.987	480.826	690.009	576.36	579.88	493.822	329.046	336.508	444.096	432.984	323.058	261.652	278.884	253.91	289.217	281.995	286.798	287.921
evm_TU_scaffold_5424_10	0	0	0	0	1.12438	0	0.430131	0.824713	4.04643	20.3241	18.1878	6.27951	12.8926	18.9468	17.7438	27.8984	653.67	850.313	780.525	296.966	1326.11	885.611	1285.26	1171.74	636.548	978.27	597.852	715.1	1694.68	1347.3	1123.67	816.782	231.18	119.995	132.16	66.9517	155.843	174.835	204.539	248.273
evm_TU_scaffold_594_43	142.209	163.104	160.529	121.158	955.824	529.453	382.91	502.385	144.088	110.941	159.855	166.107	497.69	548.603	297.931	721.316	429.419	204.544	388.623	186.591	856.824	464.929	877.068	982.905	351.237	316.961	350.219	354.241	804.638	674.872	1132.31	512.934	181.717	168.96	227.61	171.515	285.511	301.085	375.123	367.913
evm_TU_scaffold_441_8	659.671	698.794	785.22	863.694	844.667	773.081	578.182	541.21	320.531	277.388	404.788	302.371	465.102	405.567	429.849	552.265	143.41	184.491	189.711	240.379	199.003	215.776	199.023	188.561	163.384	238.276	203.231	200.8	190.469	234.371	304.691	278.626	381.568	522.553	585.978	737.374	435.846	563.358	491.638	465.991
evm_TU_scaffold_1026_22	208.787	197.837	221.421	223.773	243.689	248.869	222.18	220.09	297.565	290.896	251.794	241.119	324.315	311.354	234.178	330.837	531.34	572.779	571.171	568.807	574.193	661.171	662.43	711.376	575.012	408.473	696.802	624.637	621.441	715.394	726.943	675.228	333.713	290.181	273.249	265.367	267.255	231.549	391.989	404.066
evm_TU_scaffold_10595_103	212.4	218.156	199.646	238.896	350.631	273.312	232.513	227.973	789.85	728.479	842.162	637.633	661.276	573.001	709.515	728.966	280.802	261.641	321.714	324.155	311.382	329.561	328.562	344.261	245.627	249.966	252.895	262.228	352.475	346.573	372.315	350.018	428.954	423.133	495.496	516.644	440.907	448.319	483.456	447.658
evm_TU_scaffold_11771_379	155.034	154.831	166.085	296.59	194.487	140.373	106.242	90.3863	256.442	217.162	304.09	185.943	242.968	221.193	272.458	290.178	1051.44	1059.97	845.78	706.243	532.039	417.01	584.099	524.053	1131.25	911.921	1184.61	742.228	299.789	224.578	360.918	259.715	416.394	401.469	382.393	233.943	110.841	107.162	136.704	188.826
evm_TU_scaffold_1430_453	439.64	533.684	617.799	584.818	439.869	535.104	358.129	471.237	319.597	204.284	344.765	238.351	527.114	670.624	429.795	708.491	228.487	373.272	432.175	522.557	474.586	582.379	388.311	355.838	328.247	279.044	296.125	271.477	163.039	182.901	299.513	399.258	225.803	277.274	331.416	402.785	328.476	396.058	465.51	465.51
evm_TU_scaffold_423_197	3.88207	6.22897	4.30449	5.28346	9.07722	5.89746	8.88544	2.93733	750.862	630.265	688.596	534.98	441.11	388.149	420.674	484.762	724.415	825.154	754.648	743.805	138.131	299.147	353.94	307.606	789.982	824.304	727.35	796.826	372.443	467.461	155.608	301.485	556.698	468.156	386.304	217.186	201.027	220.52	334.531	400.474
evm_TU_scaffold_1421_4	248.109	313.865	321.484	377.328	117.816	130.044	74.3763	122.261	423.997	414.439	484.848	313.06	242.888	263.25	243.237	384.752	857.268	1005.81	917.569	750.978	544.288	439.484	527.955	475.103	645.773	688.308	596.383	469.455	301.08	297.675	325.101	300.837	283.221	309.611	390.894	405.349	144.226	185.322	180.792	191.519
evm_TU_scaffold_36_96	53.8957	58.1646	49.1305	61.0044	60.9282	63.5572	34.1315	68.7064	270.57	250.704	284.081	192.405	294.967	325.335	347.643	392.604	787.94	939.807	735.981	567.97	730.554	786.721	979.635	846.225	699.866	740.892	665.665	494.071	701.776	631.354	595.825	553.541	208.531	147.518	158.855	138.098	152.143	157.981	264.557	210.182
novel.26542	0.313139	0	0.173607	0	0	0	0	0.319861	85.7932	81.6337	125.405	68.8429	63.8587	74.4145	70.6139	84.0961	655.834	843.663	769.468	609.556	362.912	393.978	509.07	471.133	1210.79	1140.79	1275.18	827.818	531.267	758.248	676.477	568.011	538.697	578.43	395.492	509.125	236.867	239.924	365.766	510.026
evm_TU_scaffold_24_295	3.08282	13.7226	3.29167	4.38216	0.282681	0.371689	0.324418	0.311012	557.233	521.818	491.555	275.528	308.13	308.869	402.07	365.805	549.52	656.942	616.477	636.244	445.54	341.902	432.847	380.598	955.819	879.101	810.448	690.754	609.204	643.774	552.696	511.932	548.148	433.493	338.721	268.288	215.919	181.856	305.303	360.932
evm_TU_scaffold_995_271	1.54245	1.56771	2.17674	1.14505	2.47353	2.28236	2.1415	0.954888	400.656	344.02	401.939	265.744	506.374	492.287	621.072	574.147	513.673	632.618	537.767	483.157	360.305	515.441	814.272	588.667	538.282	717.001	526.444	489.924	743.802	941.467	356.726	535.987	389.259	332.268	284.838	165.914	207.587	279.868	433.46	568.111
evm_TU_scaffold_460_153	167.108	153.179	153.698	166.173	352.714	314.739	256.686	224.316	370.083	464.36	381.455	325.026	387.229	395.287	393.671	442.584	736.87	676.048	517.875	501.718	636.42	559.103	812.673	749.856	592.713	396.356	708.025	537.533	393.613	368.699	461.781	338.014	179.733	207.065	191.782	192.036	199.7	214.887	230.41	194.681
evm_TU_scaffold_7043_14	8.24283	6.43575	8.04557	7.9161	6.35938	8.3145	7.1746	7.58966	56.2455	163.125	78.8074	40.0309	20.2768	42.5793	53.9872	47.3622	1141.9	1199.34	1060.64	440.746	1125.18	1099.66	1472.07	1381.22	450.462	776.869	364.271	604.719	1474.29	811.929	520.728	379.074	183.303	47.4755	70.1371	42.4336	95.6127	62.4387	69.1522	54.8191
evm_TU_scaffold_1406_43	7.68729	5.03279	5.75931	5.59876	29.4483	17.3144	11.0686	32.8241	257.541	387.261	198.444	154.051	272.741	347.259	432.385	406.941	758.82	668.306	468.608	217.633	1672.85	1241.08	2182.94	1966.41	235.973	276.508	236.329	186.822	736.482	501.762	685.349	331.86	107.579	36.0796	29.2825	25.7812	65.5602	69.8139	89.1553	72.0235
evm_TU_scaffold_9340_552	10.2274	7.10311	8.86601	13.8181	15.1925	11.7435	7.66107	8.10427	450.03	375.331	421.871	298.702	317.104	316.84	322.433	385.16	1149.84	1248.58	1018.36	694.435	556.732	624.431	839.15	720.574	528.534	639.245	562.66	644.049	477.528	401.265	350.672	316.259	300.064	288.802	235.619	152.795	161.883	108.719	188.434	190.062
evm_TU_scaffold_431_56	118.965	134.214	138.129	142.947	93.9141	111.665	87.6499	100.512	545.104	487.257	503.325	281.024	172.646	168.597	151.377	175.295	1055.53	1192.27	949.127	756.651	377.133	314.167	350.413	304.407	844.153	921.192	707.881	810.272	300.121	249.899	175.948	256.758	535.211	415.479	379.701	309.953	208.762	198.654	180.366	153.271
novel.35396	84.9751	75.2401	59.8529	80.2378	39.0221	28.9664	15.8764	33.5997	608.463	769.955	774.557	482.805	210.862	205.109	231.028	349.561	1443.73	1529.46	1445.48	931.006	487.314	308.963	405.732	363.088	770.727	776.018	671.028	522.205	132.594	89.2498	140.941	108.403	253.233	167.137	173.116	213.512	63.2326	65.914	65.5787	38.3504
evm_TU_scaffold_113_329	9.86388	20.8597	20.6592	20.3288	2.51961	1.63099	0.778513	2.13241	29.4696	60.7573	48.7514	22.5688	3.12522	6.94535	7.67976	9.86464	1017.52	1181.56	1112.03	595.889	538.798	521.969	661.792	640.367	701.982	988.836	896.229	1110.98	1114.01	880.538	679.878	517.892	326.219	294.477	295.226	161.779	155.4	166.437	188.369	177.189
evm_TU_scaffold_712_49	3.90286	4.64624	1.68293	3.45264	6.30756	2.32927	0.924106	7.67797	444.937	301.169	765.55	454.987	642.486	617.459	377.209	764.336	946.451	1096.57	838.034	567.466	466.576	582.866	785.513	706.999	371.272	302.37	433.171	313.853	453.34	385.634	351.994	299.828	211.304	196.464	327.55	286.302	195.432	168.669	254.973	215.213
evm_TU_scaffold_712_47	72.9012	99.4888	77.4184	95.8642	20.9722	17.8267	13.3715	18.4126	131.509	159.881	230.616	90.5068	68.0893	79.708	76.9627	121.028	1509.34	1595.58	1256.42	1010.91	586.873	317.871	514.201	452.863	1220.78	1189.74	1253.79	968.316	279.684	257.484	297.324	179.647	220.07	147.63	142.841	102.092	33.3192	43.4747	46.8904	42.298
evm_TU_scaffold_886_87	291.534	329.276	266.07	395.889	631.051	586.037	455.82	440.312	244.274	397.381	306.559	278.117	507.87	494.122	606.935	670.418	413.681	419.876	295.638	324.837	626.428	424.063	682.481	555.108	257.701	233.451	228.973	267.44	291.137	280.087	489.958	342.885	151.043	169.546	146.346	293.219	230.237	352.624	334.7	271.328
evm_TU_scaffold_8760_72	588.546	543.16	572.443	701.78	384.902	373.853	296.353	263.003	411.186	489.397	551.049	398.746	358.815	308.772	378.108	349.947	130.027	125.948	126.088	163.05	217.776	197.454	292.977	242.587	110.162	110.381	125.062	145.212	286.048	360.802	301.073	261.899	426.672	661.794	728.986	1045.17	515.048	559.251	480.4	400.23
evm_TU_scaffold_361_95	31.7167	7.93107	5.93744	2.46664	50.8195	47.3781	40.9624	56.6607	14.2213	42.1698	18.1455	53.2517	270.682	352.931	117.726	324.941	62.5332	111.553	78.2157	51.8635	1563.81	1864.97	1801.47	1838.72	144.861	100.601	67.1216	34.0504	1663.48	1250.05	831.779	888.933	55.3897	21.7282	58.8057	10.8123	241.364	168.467	314.268	293.372
evm_TU_scaffold_4926_2	154.133	171.604	225.246	214.247	14.113	20.4364	19.3518	17.6447	724.247	422.479	858.305	494.408	40.7846	41.6362	44.801	43.4947	1300.05	1848.96	1753.24	1165.79	47.1639	44.6954	72.8339	55.1858	893.464	1048.93	665.867	576.013	28.8301	27.1967	20.008	23.6179	545.127	419.892	374.408	248.504	76.543	49.0855	24.3652	30.7272
evm_TU_scaffold_712_50	4.65964	20.5223	3.05304	3.978	3.40845	0.689485	2.25674	1.58656	212.773	171.587	301.118	199.874	443.062	411.889	256.62	589.829	787.943	1007.67	765.243	539.863	483.758	594.796	797.591	666.541	669.575	563.762	756.262	604.587	516.53	495.951	400.954	362.963	327.045	277.931	329.236	322.967	226.099	173.252	254.319	278.382
evm_TU_scaffold_308_205	349.376	438.752	380.719	546.587	1057.01	722.197	678.898	782.337	245.999	240.794	263.563	202.163	787.186	867.674	637.587	817.078	202.278	128.42	88.972	73.4925	491.153	299.206	397.163	397.247	103.228	72.306	166.819	135.148	312.62	195.26	206.159	245.048	103.78	104.731	129.893	138.493	280.836	731.27	415.641	369.634
evm_TU_scaffold_1146_461	6.33597	6.17138	10.3785	11.171	15.8648	14.438	11.763	9.4138	481.772	387.846	445.779	321.507	356.415	380.299	342.428	442.066	884.433	1103.01	895.946	582.101	624.122	645.372	836.1	694.331	513.897	520.97	478.048	607.58	471.147	369.386	321.073	326.544	266.865	289.59	220.49	129.09	172.411	109.488	181.183	192.4
evm_TU_scaffold_297_89	27.4448	26.5752	23.7637	28.9584	30.0611	25.8991	20.9187	20.8942	189.922	205.725	225.842	131.591	180.656	175.141	171.292	213.716	782.236	968.125	759.533	557.446	780.601	653.138	991.394	866.038	770.698	508.925	1077.91	593.587	483.062	667.397	768.302	473.111	186.363	180.3	142.622	119.578	82.8135	104.175	167.411	204.45
evm_TU_scaffold_489_116	12.0222	10.7216	10.3364	13.0722	19.0604	18.2497	14.7505	17.2494	420.017	358.79	440.399	305.482	648.864	578.219	598.335	675.993	483.833	567.41	470.397	424.979	576.9	730.816	853.251	747.143	356.693	349.352	477.7	279.504	536.851	570.02	420.654	517.122	205.697	211.763	224.944	145.132	290.274	219.447	375.652	381.623
evm_TU_scaffold_1617_59	261.141	307.942	357.185	336.525	323.325	414.694	354.218	298.579	631.025	498.754	665.651	452.561	594.883	699.347	653.841	690.467	405.989	599.023	488.45	470.528	137.238	238.247	196.667	185.621	386.144	455.031	295.748	395.943	142.98	128.593	133.284	215.509	299.256	263.764	296.443	179.622	276.486	255.825	258.171	277.839
evm_TU_scaffold_3617_100	69.4069	82.0005	77.3245	98.2272	98.3016	81.3715	81.3509	86.2312	390.171	332.67	425.512	273.39	591.028	534.144	528.618	646.997	311.884	340.091	299.697	242.397	277.192	260.694	329.892	270.559	311.706	311.319	410.388	369.614	340.869	390.971	390.598	341.553	517.561	557.839	531.873	691.454	604.088	579.353	725.8	692.612
evm_TU_scaffold_6455_43	236.643	301.575	314.228	321.981	156.247	189.439	137.407	180.03	242.371	213.308	361.683	227.683	256.555	356.135	210.406	338.971	402.033	496.488	583.977	439.029	503.659	511.657	571.797	489.074	404.589	543.702	542.621	416.906	596.122	538.903	523.386	419.063	274.824	295.738	325.576	345.439	291.673	235.838	311.854	321.508
evm_TU_scaffold_6624_32	127.804	106.704	111.931	126.295	432.777	504.076	328.046	403.414	160.905	131.149	183.899	128.373	712.935	810.636	644.027	928.975	210.896	276.736	199.703	235.176	838.988	884.27	886.045	793.918	165.52	119.398	116.884	116.659	306.461	282.042	497.24	512.388	82.5471	91.2208	116.165	125.724	321.252	422.716	495.852	485.648
evm_TU_scaffold_805_278	94.8607	93.929	80.0843	92.2987	123.188	166.812	113.556	140.047	64.1857	74.5631	102.951	82.2342	236.61	266.125	166.342	260.19	526.449	457.785	444.295	164.5	1127.12	1328.93	1524.58	1412.69	236.248	330.735	181.406	238.42	932.887	470.487	503.99	314.746	188.054	166.738	242.693	158.967	246.204	377.044	276.777	229.008
evm_TU_scaffold_1211_28	24.771	23.5568	18.8565	26.0971	29.0354	43.4108	30.2225	28.0122	461.996	377.968	383.704	299.138	409.475	414.96	446.037	404.932	376.023	459.096	389.119	327.655	295.648	434.599	495.734	411.882	463.959	581.353	410.4	441.935	773.194	789.469	522.562	576.843	478.395	294.331	337.726	175.242	359.187	266.976	546.718	592.971
evm_TU_scaffold_811_297	30.31	29.3519	32.8631	32.1275	68.8492	57.6461	55.9464	71.123	191.318	211.166	243.368	145.005	534.223	528.862	553.51	601.066	367.148	413.209	425.282	272.045	1109.22	1206.09	1480.05	1282.94	305.019	304.346	313.437	219.526	624.834	500.465	430.916	402.233	140.546	100.16	113.698	82.7807	153.625	134.105	229.07	192.126
evm_TU_scaffold_3516_36	418.146	486.35	530.981	564.56	156.288	136.911	106.402	180.931	406.829	307.82	435.902	303.837	235.732	263.608	195.777	379.601	560.749	825.69	706.504	768.104	295.549	337.32	314.164	275.201	614.637	456.545	648.622	402.186	110.768	148.358	200.827	211.936	299.466	351.518	400.758	442.559	156.353	172.04	169.217	198.692
evm_TU_scaffold_1659_299_evm_TU_scaffold_1659_300	0	0	0	0.297449	1.50303	0.158103	0.258742	8.18565	26.0989	33.7187	30.1478	44.3214	150.585	159.562	44.7057	138.273	481.742	488.735	365.768	100.978	1719.27	1102.79	1297.16	1331.71	395.978	497.028	261.481	314.838	1409.03	1000.91	1181.79	745.27	120.297	57.9839	76.0938	39.7914	110.593	84.5524	196.174	154.679
evm_TU_scaffold_1375_40	250.745	257.772	291.38	270.552	222.837	255.053	181.401	201.654	245.999	218.439	263.795	205.765	279.906	292.893	252.646	297.401	432.946	480.219	400.597	352.029	540.19	470.619	512.353	466.283	425.369	451.634	470.497	415.599	495.536	487.41	545.009	437.942	298.458	309.978	381.76	353.048	306.485	327.674	347.097	368.915
evm_TU_scaffold_9340_102	4.14314	6.7937	3.30766	3.24794	1.64121	1.51058	1.29492	2.36997	874.142	825.825	607.116	588.106	364.65	416.017	516.342	457.208	740.272	850.276	603.569	645.202	668.025	517.985	669.138	603.692	392.696	355.125	368.548	351.442	179.598	206.736	339.923	205.053	286.893	239.518	218.154	149.225	185.443	111.823	190.773	208.805
evm_TU_scaffold_1599_92	167.876	179.941	206.514	212.1	496.077	489.973	366.388	331.855	137.093	141.49	179.573	117.886	463.748	446.057	414.299	525.413	271.038	306.787	194.684	163.654	706.635	608.997	869.638	764.088	173.006	176.542	226.738	196.042	573.624	670.168	684.399	474.491	146.6	146.979	156.18	194.365	228.194	346.535	372.673	372.351
novel.7251	0	0	0	0	0	0.183042	0	0	208.222	219.747	228.842	135.862	173.403	226.934	229.237	383.271	1362.93	887.862	799.151	551.063	426.817	397.703	483.451	543.147	910.933	988.765	1152.07	888.366	480.122	411.335	368.381	332.405	257.687	185.839	128.49	93.0305	81.7934	72.689	137.024	150.998
evm_TU_scaffold_1762_110	98.7599	135.055	99.4838	125.891	154.424	205.703	112.244	182.04	225.577	220.497	224.822	131.752	455.74	540.127	388.612	611.821	466.949	595.318	400.655	357.455	1027.84	1048.86	1202.87	1051.78	218.908	227.801	251.107	179.745	525.503	364.418	446.438	443.09	82.6632	66.6929	92.4211	84.9486	164.266	196.11	266.825	204.917
evm_TU_scaffold_11315_50	7.96041	9.31185	7.25745	8.95616	11.2775	12.8417	10.0525	9.81779	434.817	378.773	416.916	244.717	214.684	241.649	369.782	275.71	864.935	868.039	965.706	686.874	252.074	422.036	544.177	448.019	798.055	848.011	800.777	566.433	559.307	501.671	300.836	450.052	271.783	196.951	145.478	89.1408	99.2691	105.418	195.764	236.356
evm_TU_scaffold_754_29	64.7	103.654	69.3578	81.98	25.3427	23.4713	17.722	20.4851	629.381	564.548	710.281	369.394	206.187	220.134	258.62	244.999	831.197	916.47	816.948	606.077	271.435	246.984	308.161	291.575	803.846	828.762	586.238	539.922	315.506	287.91	303.179	229.27	461.457	359.595	285.526	284.291	148.802	139.908	209.505	173.135
evm_TU_scaffold_1736_123	131.341	183.29	172.939	201.632	190.358	178.797	106.945	158.49	241.235	244.296	255.338	168.899	360.725	399.091	369.487	543.717	513.085	533.068	516.082	391.887	902.965	624.534	770.402	679.833	326.805	359.666	352	251.952	501.134	412.419	608.887	433.623	178.353	174.27	194.4	213.696	178.49	234.877	266.688	292.121
evm_TU_scaffold_1762_70	21.469	15.1127	15.3411	14.4148	10.6305	13.6671	17.6223	28.9149	36.1317	74.5808	37.7351	47.9907	21.9029	40.4373	25.5287	26.3016	750.059	773.37	656.878	278.648	768.756	631.789	765.575	776.484	593.209	1059	509.906	915.947	1263.25	842.809	950.935	610.359	205.001	147.659	159.943	59.5807	172.967	122.491	130.349	130.53
evm_TU_scaffold_520_23	76.9878	91.6397	83.6632	83.2132	29.7456	34.3643	21.2205	38.1945	221.724	255.6	328.89	232.166	143.537	163.031	180.073	172.412	995.421	1132.31	938.068	762.18	405.743	391.7	504.562	447.735	919.492	907.151	956.04	696.824	299.084	326.095	286.075	272.857	285.628	246.228	202.938	190.104	74.1237	96.4814	85.5345	139.32
evm_TU_scaffold_460_66	173.246	197.669	231.062	244.838	232.702	258.186	205.327	242.001	155.075	158.789	180.452	120.883	248.641	273.122	244.43	311.57	431.883	456.061	457.497	388.305	602.132	473.319	616.132	560.989	394.664	469.744	489.263	449.091	592.213	560.378	579.444	485.848	237.993	232.569	256.451	330.015	242.27	308.57	297.363	307.936
evm_TU_scaffold_11464_50	2.81574	4.31584	2.51785	2.78144	2.67041	2.63158	2.58078	3.71121	30.854	74.3362	57.7918	27.1275	43.2105	66.2299	60.1748	70.6045	753.378	681.906	502.869	233.248	993.889	910.978	1358.82	1220.45	286.621	447.859	322.361	522.61	1841.75	1178.84	656.063	647.046	101.504	38.7971	58.664	28.322	116.323	81.9899	110.423	123.76
evm_TU_scaffold_3880_108	89.9703	96.6739	110.362	106.748	103.418	89.4978	92.9682	82.6155	90.9506	134.189	130.566	85.9862	88.7502	105.661	107.436	114.556	590.663	718.167	768.201	411.215	517.085	547.24	636.163	603.297	571.725	805.801	595.726	686.733	848.565	753.579	536.145	480.623	276.188	242.34	294.481	228.662	212.574	194.439	220.912	254.26
evm_TU_scaffold_6252_308_evm_TU_scaffold_6252_307	15.6935	21.9742	25.5486	20.8896	8.47823	11.9303	14.0473	11.49	59.2043	101.769	42.7775	40.8273	100.253	145.799	116.035	113.88	526.173	559.319	556.354	519.457	626.034	608.14	750.21	720.625	558.736	472.237	844.761	722.04	923.859	1153.06	879.979	649.101	176.808	256.114	105.758	140.058	163.426	157.232	297.273	350.005
evm_TU_scaffold_320_66	1198.93	1301.31	1750.55	1588.95	1172.18	787.393	855.565	938.275	256.372	251.254	294	216.604	247.236	208.392	240.486	234.513	190.473	229.795	115.158	138.699	106.155	107.469	137.837	121.068	48.1225	41.7943	44.8244	118.93	67.2513	43.53	52.7808	42.2712	39.6367	39.0115	37.567	75.2733	26.2193	47.472	31.831	31.8913
evm_TU_scaffold_1081_26	115.487	119.411	153.927	140.009	161.275	149.058	145.091	148.076	425.411	370.678	346.875	246.187	486.125	607.151	599.091	668.897	403.932	482.802	313.458	294.393	652.354	633.931	697.878	661.105	215.766	177.103	249.062	219.935	413.98	432.662	465.553	466.356	140.607	122.425	143.219	159.247	258.264	278.299	327.511	341.969
evm_TU_scaffold_1292_101	38.1599	41.057	42.4197	40.8892	13.1883	22.3854	19.1257	20.8416	143.356	188.365	98.52	105.058	70.9498	103.496	76.5038	90.0073	820.506	919.49	810.393	762.587	309.829	412.624	471.41	448.831	893.794	679.393	1042.88	920.244	551.851	697.381	346.246	429.448	242.066	332.855	173.878	218.718	115.42	113.95	203.459	189.705
evm_TU_scaffold_2837_33	77.8075	89.7828	73.61	124.451	206.331	176.373	122.2	120.797	541.008	410.584	766.142	441.562	716.699	638.959	456.085	753.328	418.11	368.749	288.785	172.206	276.974	276.433	396.662	375.587	189.312	234.932	127.156	125.846	194.25	133.4	214.455	184.262	382.306	462.355	573.366	474.688	337.875	526.351	438.68	332.068
evm_TU_scaffold_10615_116	259.308	230.633	252.955	356.575	268.883	265.942	182.471	150.776	362.403	392.093	428.398	326.986	204.951	185.295	225.834	251.711	414.499	430.6	457.119	463.107	227.748	191.895	253.525	238.667	567.576	562.839	688.955	469.592	295.873	350.966	297.774	273.042	434.273	470.865	415.368	441.93	188.426	202.321	214.461	257.271
evm_TU_scaffold_1659_286	171.705	177.607	171.672	203.985	202.21	183.618	122.573	171.618	276.311	262.005	355.601	206.884	575.422	500.023	399.608	617.861	505.528	512.178	385.903	248.702	688.474	479.407	666	656.294	232.985	247.82	227.188	260.335	561.703	422.417	487.579	363.51	129.668	163.813	203.456	139.158	179.923	252.994	258.98	258.173
evm_TU_scaffold_54_29	819.231	775.48	880.977	924.055	890.757	864.517	687.158	623.621	251.937	216.76	314.489	286.511	408.609	273.33	243.764	395.314	204.926	174.882	139.767	235.299	183.213	263.07	287.299	258.495	149.181	67.7637	120.172	175.781	133.666	120.147	177.161	193.49	100.381	118.358	135.244	231.682	168.463	249.684	189.216	158.913
evm_TU_scaffold_6424_15	0	0.207406	0.987362	0.636256	0.895621	1.30444	0.711591	0.757985	171.323	146.469	210.959	120.392	519.748	505.662	537.744	581.024	268.097	287.171	337.675	232.13	608.981	667.474	759.227	733.073	327.71	406.174	297.501	219.331	695.507	862.093	645.167	734.799	128.517	114.261	97.7825	80.7475	276.005	267.13	575.625	594.017
evm_TU_scaffold_1296_10	144.548	181.335	197.886	155.312	140.676	151.279	143.883	159.524	338.569	325.889	289.76	197.564	214.708	215.695	266.546	229.928	575.406	714.437	577.239	554.923	430.219	405.112	457.581	388.712	511.719	611.492	414.254	477.026	414.863	373.156	250.896	316.711	317.004	294.327	280.207	262.234	258.935	275.002	233.866	233.081
evm_TU_scaffold_10790_3	25.5858	31.2221	35.7708	41.673	23.238	18.6498	20.6437	33.237	573.787	432.448	622.591	458.27	447.98	465.49	502.51	540.885	455.801	599.097	569.263	512.451	368.02	443.965	465.175	427.927	322.28	289.619	340.112	282.447	315.146	364.695	259.21	362.088	285.64	271.854	339.45	353.173	233.862	241.644	254.775	261.232
evm_TU_scaffold_508_237	75.9031	96.0163	119.157	108.513	66.6481	65.1226	62.586	50.508	89.6834	161.377	112.075	54.3725	30.8492	55.4345	59.8067	54.0337	1022.5	1111.88	847.365	490.235	327.088	367.752	453.336	392.193	708.388	1006.09	742.802	1074.98	714.53	560.965	230.388	343.421	258.975	178.21	216.125	128.278	97.8635	111.319	78.7564	93.5189
evm_TU_scaffold_7093_110	6.36979	10.7791	6.34221	4.14	33.7129	27.2528	39.1521	16.1999	960.618	725.719	894.009	652.874	1284.6	1138.28	1301.02	1457.99	357.797	495.332	235.466	367.659	235.459	261.373	396.798	328.344	82.6915	72.4509	102.386	191.457	90.0453	53.3626	61.6401	91.4908	85.5956	80.4674	98.5457	72.8996	103.569	71.7879	129.684	112.559
evm_TU_scaffold_673_78	131.465	167.877	178.384	177.739	56.6738	75.3512	42.6039	57.3898	405.351	428.287	414.199	200.253	187.449	226.51	224.189	271.028	936.944	982.563	857.663	627.167	626.43	494.388	633.381	559.746	502.835	477.72	456.624	306.577	249.215	183.633	261.842	184.833	207.152	149.903	169.041	178.017	90.7246	106.681	120.126	119.975
evm_TU_scaffold_18_398	14.9407	18.8591	26.7201	10.6262	127.377	105.746	96.5424	78.1121	23.6179	53.6257	35.225	31.4873	196.572	180.198	156.884	213.698	865.354	1011.88	832.966	290.67	819.881	561.775	899.695	762.253	421.428	661.106	445.042	614.694	650.76	594.293	382.627	322.578	154.947	173.464	178.721	79.3571	149.385	184.092	146.099	153.964
evm_TU_scaffold_8801_289	12.5157	8.46777	5.94753	9.49023	11.9887	13.0959	5.60934	24.0468	411.204	406.785	333.256	198.702	197.775	223.776	248.672	212.744	777.447	846.504	657.729	401.77	945.191	709.789	940.286	852.076	459	527.236	382.046	301.889	536.484	351.98	390.28	322.78	172.262	130.205	161.269	85.6881	105.702	102.28	135.616	85.583
evm_TU_scaffold_4861_40	12.2289	18.411	9.23621	15.4132	8.1175	8.59645	5.66513	10.3793	340.196	339.473	426.216	253.907	375.046	423.346	385.322	478.129	477.907	556.761	564.186	378.609	379.571	514.794	565.566	534.734	590.936	590.102	565.998	382.267	480.305	528.231	359.778	371.146	301.193	265.825	204.439	208.926	147.844	123.817	231.855	264.213
evm_TU_scaffold_10817_181	0	0.360202	0.428687	0	0.119648	0.377571	0.823879	0	520.581	451.152	473.012	395.116	345.727	279.609	348.735	399.789	893.958	855.881	868.275	611.153	251.876	260.038	339.999	314.619	659.779	603.701	636.186	634.634	199	197.3	183.323	162.094	387.529	318.096	300.754	211.274	146.008	100.656	155.554	152.055
evm_TU_scaffold_783_36	436.004	466.26	472.513	484.592	454.786	298.313	314.293	287.316	247.895	189.346	250.115	249.081	336.337	329.1	240.051	351.886	507.42	625.465	317.148	306.308	366.393	366.278	427.6	400.362	277.948	245.355	299.515	497.306	304.844	258.388	295.181	255.711	209.758	221.783	254.45	193.204	129.785	139.177	129.222	148.002
evm_TU_scaffold_1389_22	466.103	500.263	497.068	523.73	60.0066	54.219	45.0279	49.0921	427.75	418.322	421.861	337.705	75.5323	62.3566	60.9666	87.4477	821.013	857.72	605.649	512.9	103.896	85.3571	96.9681	101.405	661.659	661.878	695.661	682.195	57.5296	95.9561	101.977	92.8813	514.871	420.085	474.519	497.638	122.392	94.8036	58.0669	60.5418
evm_TU_scaffold_1150_193	338.776	335.012	379.38	418.063	210.032	168.582	125.414	117.36	253.311	313.075	396.04	246.65	182.756	176.603	169.6	235.144	640.221	729.727	542.901	421.663	339.167	245.312	312.056	305.63	439.258	408.608	525.055	454.855	274.612	267.637	276.794	215.745	313.744	354.747	338.537	383.751	146.914	152.47	158.274	154.276
evm_TU_scaffold_493_212	421.871	409.367	508.838	582.975	641.363	603.688	487.187	341.646	256.597	254.273	341.675	254.904	398.577	356.223	351.02	382.108	227.476	203.979	147.73	175.616	149.912	158.917	162.377	145.738	163.853	146.226	162.25	207.624	197.484	188.957	135.11	236.606	306.24	344.238	381.104	461.688	289.068	467.447	371.977	354.447
evm_TU_scaffold_3500_37	6.50498	7.64153	22.5792	20.7858	1235.35	1088.62	843.174	866.882	9.44974	3.64104	5.38011	4.10612	971.943	808.769	493.469	1085.2	1.85785	5.52368	5.46152	9.4264	536.237	561.178	730.906	789.908	2.71764	2.71772	0	1.90856	409.419	437.289	568.506	356.038	2.18575	1.98042	3.87005	0.44994	96.2081	100.132	120.474	120.247
evm_TU_scaffold_3617_87	152.847	186.333	184.263	184.895	211.19	224.122	173.233	177.382	119.877	128.402	141.986	89.8738	211.782	226.308	203.765	263.663	357.504	412.145	410.551	293.565	552.667	484.481	586.401	549.663	321.924	438.815	403.556	379.327	626.606	575.974	582.35	465.601	197.092	213.885	203.509	258.876	236.677	292.643	288.89	304.495
evm_TU_scaffold_615_1	60.697	77.2011	72.8145	70.5411	42.1841	50.5774	40.1719	43.1672	183.882	162.871	222.131	108.057	188.279	262.062	238.06	248.965	597.389	686.581	524.043	461.282	771.851	631.962	850.358	805.833	402.888	442.911	452.411	323.274	574.965	456.949	512.634	390.95	145.368	138.964	125.858	138.91	114.743	97.9762	196.873	184.202
evm_TU_scaffold_431_57	93.2206	111.459	118.18	96.9306	57.314	77.8892	79.9024	88.2389	417.368	379.462	346.262	224.6	120.948	137.595	143.707	133.374	736.19	876.331	785.464	611.042	270.622	248.198	299.178	269.083	613.886	736.775	564.935	665.245	273.265	248.162	203.579	206.304	404.884	325.943	284.031	255.822	163.421	148.924	136.278	146.121
evm_TU_scaffold_18_412	0.853587	1.1929	0.709852	1.74259	0.264162	0	0.454746	0.290637	14.4977	42.9745	48.0717	13.4991	10.9328	18.9324	18.6234	24.7052	1232.63	1187.8	1024.85	411.841	646.493	433.528	652.567	619.331	587.266	905.839	582.292	861.508	631.451	492.527	397.794	283.127	188.007	174.231	182.21	76.5545	77.6052	97.6592	70.9054	82.9326
evm_TU_scaffold_712_42	395.625	474.248	424.545	450.611	110.062	141.729	128.222	145.294	235.414	136.532	331.135	257.873	152.229	228.651	137.032	231.935	377.331	524.246	597.138	615.1	264.251	254.383	193.83	193.182	578.766	584.456	552.293	473.559	248.169	219.975	293.258	237.898	242.684	279.483	330.188	326.134	192.959	160.193	181.802	193.735
evm_TU_scaffold_1142_132	0.647011	0.602803	0.358708	0.792519	0	0	0	0.2203	90.0746	113.341	129.233	51.664	39.8204	84.3096	89.85	71.0837	851.447	820.731	674.06	418.454	820.563	585.582	1085.85	867.352	521.612	554.89	617.094	451.353	690.844	495.536	631.541	291.141	131.507	139.088	79.6807	64.8469	59.729	67.0303	154.36	118.432
evm_TU_scaffold_8286_29	6.86439	10.0306	8.81312	7.02153	28.3544	20.9816	26.1763	23.4709	200.865	210.097	146.567	129.781	376.677	442.443	487.535	446.546	204.098	200.673	201.205	215.139	410.629	587.732	723.642	661.17	242.591	216.11	336.267	237.707	821.8	1015.17	506.606	758.685	145.077	123.151	96.1044	68.741	229.381	245.99	404.622	607.846
evm_TU_scaffold_7329_42	5.25683	5.34289	5.96132	9.07321	6.13766	7.8563	2.88543	8.05451	11.7094	31.5306	26.5548	8.9205	6.75682	8.04432	11.9487	19.8535	1037.52	977.677	725.122	386.631	394.54	366.445	719.983	577.26	684.672	956.032	961.218	979.773	860.936	716.184	342.643	309.815	132.774	113.273	118.851	37.9185	51.6034	63.7169	71.399	64.1677
evm_TU_scaffold_885_3	276.381	368.986	325.886	428.078	135.117	89.6453	88.5583	93.7638	270.453	278.09	413.564	225.343	159.905	188.392	120.562	222.005	544.875	727.532	613.958	460.105	213.786	189.756	264.541	225.185	406.056	476.312	557.529	413.054	200.579	244.718	190.292	146.782	328.905	405.29	454.921	469.16	109.251	130.806	156.903	174.736
evm_TU_scaffold_4861_41	50.563	68.5009	49.8649	71.018	32.1795	43.067	23.6626	30.7865	377.765	327.986	435.719	258.842	380.751	452.643	403.186	453.777	327.454	465.177	345.761	344.789	313.057	408.554	449.851	365.388	410.633	380.407	436.016	317.727	533.192	547.092	357.856	438.151	281.535	257.419	209.192	191.919	175.594	162.696	267.348	341.778
evm_TU_scaffold_308_10	127.123	143.909	148.189	143.7	116.048	150.623	114.156	166.71	221.491	181.216	213.145	166.513	281.54	341.343	235.601	317.184	341.865	413.885	379.48	338.322	370.826	436.826	438.202	383.121	469.137	506.091	460.724	326.379	621.305	562.817	514.893	540.572	178.041	162.287	176.988	177.4	191.631	187.91	255.369	256.189
evm_TU_scaffold_289_132	79.409	73.5209	79.7952	87.7434	165.83	176.213	162.698	141.329	52.4193	108.163	70.3113	54.8132	66.9244	84.722	113.605	91.3987	507.684	528.432	465.302	222.524	800.702	803.321	943.986	954.721	216.511	319.132	208.002	324.033	1046.13	752.828	465.378	430.874	135.013	81.5529	90.5497	86.3913	179.472	194.342	198.84	174.814
evm_TU_scaffold_455_125	26.0686	23.1122	18.4154	29.5278	304.354	211.607	166.058	206.583	48.7012	44.6567	51.5681	34.01	761.074	787.026	541.305	991.429	150.067	179.016	73.4802	53.7193	1368.2	1033	1072.75	1104.05	94.944	28.7871	88.3317	114.913	298.626	288.781	435.266	365.255	12.3479	19.726	15.5342	31.6056	147.968	168.747	202.111	121.573
evm_TU_scaffold_11656_15	244.8	375.341	394.406	410.468	125.34	189.075	79.0529	149.847	165.842	151.625	297.389	169.78	206.062	275.587	168.481	362.411	445.547	671.475	640.585	507.001	467.62	434.396	423.658	435.385	388.048	373.638	470.179	335.39	296.142	212.938	266.906	232.964	144.904	150.671	238.162	241.854	117.116	124.313	140.418	158.309
evm_TU_scaffold_9204_130	33.1679	39.9905	44.2812	41.374	24.3029	26.9932	25.4225	17.6043	45.6999	110.394	76.0601	36.419	23.5694	42.0183	40.6257	47.5378	991.794	958.217	824.635	383.489	477.277	494.319	701.187	592.97	480.053	691.481	549.563	768.265	908.495	674.492	303.669	380.744	170.385	107.928	129.816	66.2972	79.5496	90.0793	74.1218	85.1126
evm_TU_scaffold_1524_83	353.567	418.566	450.865	436.509	252.922	282.662	262.359	302.736	290.192	172.906	264.568	236.428	285.29	302.681	254.531	302.255	144.102	191.486	327.439	374.634	233.826	277.073	169.406	183.134	359.42	320.229	279.477	296.261	180.063	213.989	300.6	316.293	305.164	327.751	355.158	345.341	280.662	326.382	316.987	354.936
evm_TU_scaffold_5326_1_evm_TU_scaffold_5326_10_evm_TU_scaffold_5326_3	467.025	408.102	594.583	605.458	962.371	646.446	541.38	502.907	186.643	228.694	233.274	187.389	375.617	287.099	261.222	393.772	384.331	373.813	330.613	225.435	242.424	374.202	528.502	464.015	136.651	118.578	126.834	142.963	203.012	189.66	155.968	118.864	60.0216	48.3405	79.3507	50.2459	54.6536	117.698	85.068	66.671
evm_TU_scaffold_285_566	11.4826	22.2519	8.14853	14.8151	5.25927	7.9245	5.22013	6.41191	29.9252	72.4342	53.1131	24.2916	18.4888	36.2012	24.4308	44.6737	763.836	958.485	746.807	454.148	721.032	412.914	600.894	517.856	577.716	963.256	604.268	661.352	625.305	552.788	504.571	384.395	207.653	207.443	202.689	100.471	96.8795	113.788	76.3066	98.3535
evm_TU_scaffold_1438_1025	8.74663	10.7101	4.71065	9.5913	11.1368	9.11142	6.03548	12.9336	106.599	200.386	110.84	75.1548	139.504	167.67	217.457	213.15	473.873	396.802	278.931	113.832	1334.65	943.254	1712.28	1544.95	197.387	283.962	172.473	132.383	786.542	523.698	591.278	321.597	107.382	24.8485	20.5174	22.8601	49.2159	61.6858	73.5908	51.8623
evm_TU_scaffold_18_405	0	0	0	0	0	0	0	1.02433	5.02582	13.002	12.3492	6.86346	9.0074	19.5411	9.00705	16.1112	694.3	753.827	949.254	337.092	747.27	477.603	765.234	701.928	311.622	821.717	284.045	753.685	901.722	715.491	503.809	435.133	187.393	226.666	265.929	102.181	132.633	136.051	94.2751	130.712
evm_TU_scaffold_1759_400	55.0726	66.9636	62.9284	84.9134	621.655	575.883	436.948	359.269	99.3854	108.152	106.539	74.535	409.654	322.825	435.851	466.224	153.291	176.469	165.471	152.888	350.163	369.393	441.902	439.527	234.278	195.536	302.126	182.672	525.003	612.178	496.666	464.795	139.371	120.527	104.481	124.293	262.376	357.384	398.348	462.449
evm_TU_scaffold_4638_31	25.5958	29.8943	33.2696	31.3021	116.052	123.589	111.612	140.776	26.7337	31.7578	23.0515	15.7482	134.857	164.434	90.2622	175.637	146.147	156.666	162.234	108.07	693.693	587.596	772.699	702.04	151.805	167.991	208.175	165.495	1275.59	1334.47	1201.6	954.588	45.8089	48.366	44.4086	28.4454	214.465	193.956	400.175	462.241
evm_TU_scaffold_1618_67	11.5797	9.97645	5.66052	11.1844	1.3872	0.567462	0.265335	2.28934	473.293	550.614	544.397	361.024	38.6886	36.8879	30.6162	59.9155	1479.6	1658.96	1248.13	746.593	124.895	98.4933	143.614	123.756	659.712	652.971	767.632	592.158	56.637	23.2688	19.2294	16.3723	231.329	175.943	225.58	173.423	32.0451	39.5959	12.8429	4.54861
evm_TU_scaffold_228_70	148.296	189.595	184.963	182.487	202.834	193.268	163.915	136.828	372.616	321.841	406.113	300.904	401.578	369.454	350.728	440.637	231.429	345.376	251.276	249.92	350.323	203.422	283.756	239.409	278.567	301.68	227.056	205.931	317.815	420.062	529.535	314.121	257.038	290.274	275.645	329.402	240.084	282.944	316.815	333.868
evm_TU_scaffold_1660_113	711.167	616.381	664.248	898.887	640.553	567.388	475.624	353.488	315.378	549.601	467.958	349.069	343.636	231.625	371.608	325.448	177.338	130.062	94.6236	178.617	74.2796	98.2782	111.772	86.8019	95.7058	74.2266	79.5609	140.804	67.88	79.196	85.6999	96.7712	206.314	245.68	199.461	432.855	154.893	246.587	197.431	160.935
evm_TU_scaffold_692_102	253.774	309.712	323.494	352.643	195.485	226.192	153.289	212.064	314.116	232.907	364.69	234.238	373.267	442.737	335.528	593.005	255.367	448.346	463.948	496	324.833	430.142	295.03	242.001	311.748	268.655	260.729	239.877	72.9645	85.7793	225.675	241.329	125.177	157.477	224.831	281.335	204.346	286.075	257.194	279.3
evm_TU_scaffold_1693_162	2.42993	3.82034	2.52595	2.72837	9.39999	8.60238	6.68846	5.48129	74.7613	71.6425	55.8032	48.0352	188.454	207.882	320.9	183.597	193.207	201.101	282.42	181.501	841.969	716.623	771.126	797.003	319.589	450.576	263.978	203.434	865.82	785.706	1059.85	818.917	135.21	102.516	64.4221	42.2814	146.828	142.562	339.603	408.43
evm_TU_scaffold_11394_34	41.0925	42.4031	39.0289	57.0852	162.028	173.794	145.946	111.263	203.486	217.538	186.777	147.025	242.311	254.246	330.127	277.792	328.364	369.301	391.386	326.353	297.089	215.719	250.55	232.995	568.998	640.083	626.149	502.815	316.297	551.232	369.28	361.018	349.205	409.371	225.028	233.689	218.366	233.544	247.754	347.837
evm_TU_scaffold_6251_71	19.8984	22.0388	16.3362	13.9482	15.3678	13.5284	20.3052	33.776	64.9809	66.7678	60.4131	62.9397	90.9188	117.496	70.3701	84.3194	622.836	628.446	617.407	318.419	1304.75	722.402	657.441	773.013	590.526	714.631	316.488	424.622	702.716	483.118	591.849	340.611	131.371	94.0401	69.6364	27.6406	56.9452	53.3545	84.4839	100.919
evm_TU_scaffold_530_11	411.227	460.796	296.796	472.628	736.952	306.523	538.076	453.862	86.8535	77.2272	122.397	86.0192	307.744	366.384	59.4281	264.73	187.515	198.361	88.6776	59.751	1110	411.122	893.471	646.86	27.827	22.3617	69.3984	193.332	271.381	377.647	381.605	248.585	44.4419	76.4782	58.8745	67.626	167.349	179.64	148.539	147.114
evm_TU_scaffold_1604_34	4.69061	4.24873	5.63443	4.89431	3.10485	2.54491	3.00795	2.66183	126.031	129.518	92.1633	62.3568	43.0859	75.6536	106.945	65.6223	621.235	652.334	652.165	545.829	329.937	366.261	442.996	408.581	782.117	826.337	886.438	686.149	574.579	592.917	314.411	413.217	225.054	257.285	127.12	78.612	80.844	103.586	139.471	205.433
evm_TU_scaffold_638_143	5.10103	5.54459	2.19959	6.71105	3.85888	2.21408	1.20781	2.89474	296.684	272.06	283.162	179.855	207.599	277.013	203.27	315.364	900.378	930.387	656.146	402.548	1301.26	445.219	765.73	632.697	330.037	371.711	384.378	375.305	359.58	230.85	246.526	160.049	83.6627	79.3751	69.4125	48.4653	49.1516	38.8053	50.8745	39.8687
evm_TU_scaffold_223_231	46.1658	37.7401	31.4592	37.9666	71.2071	68.7628	49.5098	65.5003	350.873	418.112	341.855	295.837	378.856	380.895	395.733	413.181	460.185	475.16	399.508	379.627	444.462	588.295	706.986	626.337	398.376	251.553	431.651	293.829	290.933	303.599	272.667	278.835	123.955	101.745	126.342	115.123	116.162	103.936	146.819	125.877
evm_TU_scaffold_463_95	357.356	391.021	414.87	390.956	69.3898	83.7227	74.606	104.838	491.32	342.795	441.463	331.904	130.836	149.488	118.061	151.371	297.305	449.051	446.651	504.445	107.599	130.032	86.1852	74.4341	640.055	598.038	500.008	456.882	126.145	104.639	132.077	174.356	385.272	374.383	399.346	312.747	179.599	140.309	124.379	150.46
evm_TU_scaffold_4503_79	576.551	542.512	539.522	697.062	618.893	593.338	489.199	378.475	243.208	343.408	330.662	275.833	238.097	157.113	282.501	205.214	92.575	79.6859	87.5084	127.558	37.8349	45.6746	57.0663	44.3676	99.7093	88.5499	89.1844	122.848	55.424	69.1035	85.4806	88.1271	351.612	444.358	373.288	741.365	230.389	410.311	312.788	259.512
evm_TU_scaffold_9204_68	15.9046	15.7159	17.6352	14.5619	9.54579	10.0412	15.748	20.3485	49.3829	38.5573	27.987	42.4828	11.5442	26.7243	37.1487	16.3215	315.538	429.223	451.384	375.577	281.732	238.94	168.862	213.766	1165.18	1084.86	833.877	512.245	393.071	431.093	762.929	377.121	523.692	446.147	261.157	156.414	348.925	157.173	235.656	353.629
evm_TU_scaffold_950_88	263.98	373.135	373.773	460.718	199.432	171.026	133.741	132.621	82.148	60.6863	108.18	73.1348	120.968	144.531	114.167	162.55	272.01	342.445	483.524	304.984	424.259	290.118	355.452	270.897	509.799	714.984	656.373	398.413	373.82	345.17	395.787	255.228	225.013	249.18	188.578	209.466	110.77	166.701	163.529	202.668
evm_TU_scaffold_7432_149	159.343	157.155	160.413	203.934	271.108	200.205	161.362	184.389	214.719	230.497	228.155	223.656	282.901	237.407	274.381	353.932	327.111	319.018	328.703	292.304	319.707	240.887	373.149	293.319	422.165	401.769	447.661	334.078	269.055	307.447	390.202	278.785	243.594	304.338	229.832	308.504	198.967	220.728	229.758	227.686
evm_TU_scaffold_1069_188	47.7212	53.0792	53.5653	59.9522	31.8999	27.6281	26.3882	28.3975	432.548	416.951	434.415	336.973	221.577	183.076	265.642	229.663	504.456	570.105	376.833	499.645	245.807	285.523	405.188	354.639	462.782	459.621	483.472	474.38	233.65	278.625	229.07	250.363	361.54	289.945	264.011	197.389	140.809	152.914	203.248	215.247
evm_TU_scaffold_692_454	485.137	513.476	564.426	562.986	171.8	227.631	194.407	236.933	275.223	196.45	304.135	221.166	159.335	197	144.821	198.251	271.744	412.498	454.71	515.623	223.435	241.245	177.159	159.765	427.112	379.155	361.845	344.859	91.0024	91.8472	150.762	168.931	180.385	216.447	258.63	310.339	177.287	164.807	168.687	183.023
novel.8724	0	0	0	0	0	0.125004	0	0	253.395	230.58	292.38	167.847	121.488	134.751	147.257	170.415	747.485	746.963	841.63	605.489	276.195	163.511	270.157	256.669	870.056	904.029	859.78	623.532	183.862	198.723	205.014	164.1	311.899	276.684	219.899	144.477	70.8979	66.0731	112.323	128.341
evm_TU_scaffold_9466_43	37.3661	44.6366	43.073	55.5881	90.507	72.2007	59.9173	52.7806	260.717	200.804	239.744	162.958	454.526	358.925	713.908	494.451	253.758	323.882	383.464	267.604	287.569	290.104	518.748	454.93	238.891	269.072	271.438	229.686	371.407	447.034	436.888	355.977	234.595	261.777	207.938	241.311	173.043	212.804	278.699	310.85
evm_TU_scaffold_1142_331	221.085	245.303	222.114	348.491	269.74	240.992	192.973	167.891	158.184	196.216	211.624	132.351	196.579	193.969	203.997	254.318	393.878	421.974	435.984	241.368	361.546	314.061	440.353	384.131	280.033	296.94	313.601	334.554	341.097	286.249	360.918	213.011	257.844	254.263	222.308	285.106	158.928	207.92	178.56	198.919
evm_TU_scaffold_801_165	250.804	245.607	222.071	270.882	316.815	244.34	234.331	238.611	233.25	212.112	256.97	190.605	292.821	299.892	317.2	323.247	367.984	396.87	231.907	216.171	454.113	277.121	403.833	393.48	204.055	210.218	180.746	234.106	268.81	223.4	371.078	238.746	172.041	245.099	195.894	327.354	194.197	241.774	240.719	191.811
evm_TU_scaffold_816_304	31.6148	25.5511	43.3964	34.4479	40.7272	47.7385	42.0054	50.645	240.64	178.02	199.355	140.324	208.069	191.747	245.734	218.238	435.783	637.721	691.411	475.316	325.921	354.704	511.267	429.459	493.557	538.043	449.091	347.969	370.991	459.036	278.501	375.124	279.358	187.502	176.299	111.422	134.046	135.284	243.153	251.207
evm_TU_scaffold_665_56	281.417	306.632	332.296	351.221	179.382	156.9	141.263	184.075	297.661	316.591	350.682	268.095	403.709	391.931	304.945	425.371	152.476	131.706	122.493	162.334	186.393	180.024	170.292	149.282	157.771	151.437	140.525	207.942	195.733	190.119	220.351	286.719	362.812	357.393	377.055	377.285	378.055	369.842	426.378	412.577
evm_TU_scaffold_6797_22	186.687	161.408	180.505	234.617	309.094	244.064	175.177	158.658	241.81	261.624	262.048	208.892	213.646	185.147	233.088	241.566	306.991	311.738	327.698	310.812	156.261	200.122	238.088	225.446	435.907	431.884	532.673	368.178	243.134	288.943	273.448	266.603	333.857	345.893	303.735	325.359	166.283	184.662	211.374	247.984
evm_TU_scaffold_858_556	41.9236	44.5093	45.5847	47.1058	33.6928	28.9878	28.7408	31.7581	391.812	388.65	408.675	273.828	225.855	219.078	205.16	265.035	650.766	762.929	619.102	472.727	356.272	237.921	328.843	302.22	533.685	514.886	427.561	364.603	195.548	199.072	238.012	175.661	302.146	246.682	241.473	179.922	106.914	107.594	126.28	117.207
evm_TU_scaffold_8068_36	81.93	69.0492	43.5574	53.5714	47.0357	68.3524	41.8909	83.8236	117.476	133.118	196.451	180.392	156.954	188.82	61.4564	176.274	363.993	320.411	313.175	108.989	670.292	738.459	636.792	711.67	262.8	391.501	198.391	202.656	1037.42	709.001	538.79	486.843	178.483	77.4628	133.231	87.8383	119.912	138.881	191.191	157.742
evm_TU_scaffold_439_8	203.131	254.668	235.095	318.644	284.549	201.122	151.755	218.226	134.146	153.235	165.104	117.241	347.451	396.551	252.028	534.504	261.965	327.257	188.436	142.777	460.015	444.404	516.441	602.878	230.141	174.775	290.943	224.826	423.364	399.525	363.937	301.703	100.671	76.0112	109.033	94.6139	135.035	219.51	206.676	210.126
evm_TU_scaffold_879_145	69.7839	60.6551	32.6731	54.9873	51.1595	81.7258	60.073	103.156	115.515	105.744	155.817	181.028	146.158	194.317	78.0646	173.423	332.622	331.169	286.153	119.535	782.258	736.355	630.183	695.976	259.633	383.838	201.219	178.03	1031.6	661.981	625.574	486.015	147.488	77.7661	114.558	81.4017	129.152	144.42	189.798	167.352
evm_TU_scaffold_5811_75	49.8803	52.3326	57.2658	65.0631	42.0068	35.7086	30.885	29.6839	518.538	408.954	432.997	298.115	280.336	266.706	417.638	303.841	334.425	387.301	293.867	333.302	188.665	217.384	212.191	185.503	330.629	284.192	283.14	360.247	230.378	279.38	211.438	290.093	450.305	383.584	421.453	332.863	250.672	229.549	307.851	359.824
evm_TU_scaffold_534_251	2.29003	0.800085	1.58701	4.67506	6.37832	10.9958	5.8967	7.60236	108.395	100.553	124.096	76.2903	245.693	340.58	327.314	406.246	371.687	346.06	258.145	195.356	1470.09	828.79	975.255	1014.65	149.081	200.798	190.243	188.824	510.781	519.859	529.807	340.608	39.3779	50.1105	34.0776	25.7298	75.5931	68.8531	118.779	156.636
evm_TU_scaffold_560_382	36.4026	36.2437	40.2714	40.2698	68.0579	63.8884	55.3253	53.266	173.768	205.672	140.781	169.746	141.666	164.503	197.186	153.909	379.573	333.027	383.65	340.702	317.008	326.716	372.997	379.408	582.556	537.107	687.098	449.989	523.431	534.21	350.264	368.283	290.214	259.567	208.936	158.231	221.192	180.33	214.869	282.944
evm_TU_scaffold_1654_286	175.235	197.519	218.185	217.345	226.92	199.531	215.617	257.206	85.5022	92.3822	75.3224	74.0287	90.6947	99.2018	97.5145	121.287	226.043	225.055	247.775	263.223	400.402	316.453	379.698	399.106	179.173	140.445	364.75	412.429	606.261	709.443	911.05	486.841	150.288	247.562	166.522	164.353	228.792	200.829	243.242	300.269
evm_TU_scaffold_5000_27	1.79686	2.86987	1.99239	2.93462	2.70097	1.75482	1.00286	3.49607	50.8882	54.7626	43.3048	43.9224	198.632	234.447	190.908	271.302	262.766	317.344	267.178	188.832	822.029	1001.27	1142.2	1248.88	295.74	261.771	414.603	236.666	765.307	557.61	604.713	405.589	61.2996	42.7791	36.0031	31.3424	44.2341	67.4088	109.748	99.3605
evm_TU_scaffold_1333_497	356.079	335.864	413.597	412.791	913.467	678.36	601.42	584.337	128.503	90.1927	140.759	120.987	256.876	256.844	201.625	304.926	352.166	373.055	201.13	166.183	335.807	258.085	441.005	480.116	128.02	107.423	109.364	168.886	226.738	233.378	223.582	112.258	75.9432	107.466	127.161	62.5028	58.8913	89.8516	72.3011	73.3753
evm_TU_scaffold_499_281	26.0821	28.5473	31.3233	28.4387	28.8177	24.6203	21.1281	40.7646	153.483	202.524	172.468	190.418	147.383	172.152	86.9297	133.724	632.959	560.916	495.147	211.721	435.596	482.814	401.247	489.688	668.848	738.239	511.842	539.496	591.618	451.693	337.684	330.567	211.966	110.418	149.303	104.863	93.9948	98.6991	111.743	130.698
evm_TU_scaffold_9941_64	30.2221	34.3605	27.1085	31.3057	6.27822	6.63789	5.46853	4.28615	654.706	559.933	581.521	464.88	69.9467	72.3968	90.2953	72.3065	493.297	539.148	561.307	443.665	97.1267	98.2837	100.165	89.7662	666.873	841.489	608.892	593.934	140.472	152.96	121.38	119.528	516.013	398.114	381.516	268.576	121.534	97.0488	96.8223	105.687
evm_TU_scaffold_6299_74	320.294	258.779	263.627	256.719	188.829	136.087	131.466	117.017	224.01	192.467	208.144	236.332	220.231	189.004	200.264	143.763	276.953	560.074	306.805	387.628	546.992	423.632	528.234	482.28	269.601	159.031	342.482	368.314	267.065	318.563	431.651	296.632	134.542	132.16	151.874	149.907	91.4125	99.7337	166.796	183.703
evm_TU_scaffold_11475_48	28.489	30.3842	26.1857	18.6724	0	0	0	0	305.602	251.287	166.26	243.346	12.9694	18.41	8.5964	16.5324	791.248	1022.75	979.394	774.611	94.0014	129.264	90.8851	207.246	1069.06	1104.93	1158.8	734.85	47.2643	70.0527	23.5185	44.8458	239.87	238.86	165.165	141.633	32.2979	26.0026	8.26421	10.489
evm_TU_scaffold_1124_267	2.54128	3.01336	2.98858	2.13808	1.66824	2.35647	2.24276	1.67811	120.073	126.402	95.2191	56.3006	47.0875	76.2513	103.9	63.0141	527.612	614.084	571.781	494.874	361.171	449.743	537.357	491.963	598.188	665.434	609.848	513.303	629.289	656.462	373.513	470.439	175.567	173.094	97.261	57.7026	82.8959	91.7824	151.222	220.868
evm_TU_scaffold_411_8	79.5114	81.7662	93.1538	89.3688	99.9588	100.458	98.1996	78.8175	216.541	187.617	203.748	119.482	104.958	123.531	163.322	119.687	371.032	425.286	353.869	388.463	145.017	180.239	208.253	180.889	613.377	766.924	918.666	634.887	429.555	463.551	291.602	349.013	302.837	341.725	195.429	175.599	125.735	150.151	142.101	201.087
evm_TU_scaffold_6624_40	52.6378	64.6815	61.836	70.6329	324.568	306.399	217.672	302.262	71.6169	64.8869	81.1878	60.7826	454.917	510.949	386.242	580.377	102.797	152.816	134.613	100.251	578.035	744.803	687.458	579.739	101.158	83.3898	81.3663	71.0423	403.711	344.031	402.686	486.981	49.2557	58.575	58.4005	70.3872	243.243	350.65	392.5	403.163
evm_TU_scaffold_41_25	118.723	163.834	181.91	212.657	175.026	141.358	105.272	140.792	162.339	142.261	194.988	123.961	297.576	329.801	271.305	429.564	299.578	416.891	347.818	332.975	589.361	521.628	654.15	576.622	252.383	221.232	257.55	187.946	375.079	319.841	330.149	275.419	92.6953	98.7918	98.753	123.383	129.209	166.658	194.802	237.492
evm_TU_scaffold_774_523	42.7302	53.1791	66.0978	45.4905	61.7113	53.0988	61.2297	46.3418	25.4988	38.1286	24.2956	17.2871	46.9633	50.396	48.0547	56.7524	340.294	351.123	379.771	369.063	414.204	456.234	601.954	555.393	447.29	379.174	689.395	461.186	689.903	855.245	676.843	469.526	150.683	208.485	102.214	140.237	133.643	150.08	227.952	299.815
evm_TU_scaffold_1333_588	249.129	314.189	289.806	315.549	185.552	195.66	137.33	162.652	211.232	148.525	288.385	191.86	303.186	340.99	257.536	424.21	200.946	332.657	370.028	452.105	197.79	255.596	258.259	223.778	348.497	333.34	301.437	231.616	137.487	189.19	228.243	259.014	190.264	241.278	252.827	318.858	189.497	246.92	256.469	248.801
evm_TU_scaffold_911_187	166.819	175.216	199.138	200.232	226.941	273.768	199.364	214.393	307.467	234.192	313.77	219.89	386.948	352.647	390.13	458.021	280.398	360.009	234.256	249.495	323.518	285.011	415.27	394.892	228.992	226.585	245.637	186.491	212.403	200.412	190.015	175.928	164.869	178.333	194.675	363.824	190.2	241.977	224.942	191.703
evm_TU_scaffold_6949_232	205.829	180.189	242.003	278.252	688.177	554.091	424.979	416.648	81.4913	105.946	106.304	81.865	370.513	341.299	222.098	385.587	226.169	196.338	160.926	128.08	596.277	678.08	817.015	719.919	153.399	93.7668	113.486	150.543	296.46	164.581	289.68	209.396	30.0681	33.571	49.6316	39.8329	97.1824	130.702	118.682	85.8444
evm_TU_scaffold_1233_12	79.0511	62.6873	68.7259	88.5063	373.169	357.36	289.238	268.822	207.461	160.776	229.141	175.641	687.509	629.867	626.134	780.634	201.035	181.578	142.732	83.1162	426.817	287.567	461.034	464.917	71.0229	66.4864	52.9523	154.333	183.83	162.794	305.731	232.025	99.388	126.025	119.055	92.9363	289.105	327.856	289.291	336.2
evm_TU_scaffold_6667_312	1.0285	0.737096	0.877241	1.2921	0.587618	0.566602	1.85453	2.42441	355.36	308.828	342.741	201.582	123.492	130.855	139.702	143.433	500.818	588.856	511.342	424.284	356.44	276.653	314.005	283.575	744.398	692.382	668.622	527.08	303.807	288.244	286.558	228.608	354.015	283.198	215.433	159.405	115.086	89.732	113.56	147.891
evm_TU_scaffold_1587_23	372.544	543.939	463.595	448.225	74.9013	67.1428	59.9536	73.2726	292.899	297.345	349.766	250.118	64.1533	81.4695	57.8604	92.0043	422.861	475.419	443.085	545.14	63.9278	54.1912	59.1436	51.3892	545.152	581.423	617.051	536.089	58.4334	49.9966	61.0335	60.8463	399.146	433.667	407.283	385.259	112.582	115.312	81.4196	71.468
evm_TU_scaffold_1686_105	1.15199	1.43105	0.425783	1.98595	4.11969	5.7502	3.18227	4.79406	108.201	118.409	87.9127	54.1569	205.418	248.514	375.807	238.712	151.347	144.243	130.261	133.876	514.002	483.553	576.011	513.179	173.175	198.333	269.928	184.63	1031.47	1034.1	642.61	839.743	118.112	125.301	79.6927	87.0525	199.517	225.087	367.253	527.79
evm_TU_scaffold_6624_30	15.492	2.11222	3.14228	2.62271	82.9076	82.4128	65.0874	80.9242	103.103	80.4368	50.6931	20.1798	638.699	618.827	585.621	764.938	143.961	129.144	39.7664	27.886	688.883	934.981	1142.24	1071.28	32.6769	63.0864	19.0152	9.56191	507.784	422.17	338.275	335.166	17.229	38.1	8.27263	23.1431	221.129	227.385	308.966	196.774
evm_TU_scaffold_161_301	108.896	117.753	127.049	137.611	238.744	223.799	162.47	176.901	120.631	129.225	143.033	93.7275	367.411	309.589	403.58	432.598	160.238	151.18	132.589	166.814	429.534	390.59	492.367	385.954	150.161	154.788	174.203	164.038	416.704	474.535	533.638	456.269	144.882	138.008	154.793	182.516	215.972	284.846	371.201	443.144
evm_TU_scaffold_9586_7	142.963	157.019	169.885	156.607	166.902	222.412	203.027	245.654	183.701	135.155	180.796	134.559	353.558	417.999	305.114	400.273	134.886	204.715	218.531	228.744	303.284	399.524	245.968	247.457	287.74	275.666	236.331	212.843	338.973	293.495	392.28	442.78	168.22	155.228	180.588	144.565	309.303	307.747	355.5	392.986
evm_TU_scaffold_1685_195	188.386	211.444	228.224	246.012	250.567	243.399	189.374	171.442	353.264	280.418	415.183	314.102	189.492	164.072	151.61	195.545	342.758	433.934	442.649	386.331	104.257	126.39	144.078	144.01	345.381	315.932	336.441	248.734	104.43	81.6704	67.0513	86.2835	439.364	422.97	456.708	623.007	176.857	188.546	123.935	104.577
evm_TU_scaffold_11475_49	60.4797	69.7635	50.4553	31.0436	0	0	0	0	433.017	365.997	206.454	470.09	0	0	0	0	866.461	1040.57	905.401	759.68	0	0	0	0	1095.87	1129.11	1040.75	671.471	0.919312	0	0	0	253.734	236.351	179.703	107.67	34.1599	25.426	0	0
evm_TU_scaffold_7854_196	29.2405	25.5015	31.4472	34.6495	65.7935	54.8223	48.5684	44.8397	254.407	217.532	233.323	153.552	420.555	379.742	547.805	438.583	169.211	210.182	174.49	199.764	216.989	282.544	281.927	250.202	260.266	244.535	217.063	232.742	336.156	453.175	285.554	426.64	331.662	257.707	270.302	210.205	336.788	338.78	488.159	578.954
evm_TU_scaffold_6002_32	168.413	156.325	160.572	186.762	183.897	197.637	145.696	135.499	157.695	173.411	179.127	138.316	173.199	174.663	175.491	189.374	307.074	370.132	328.226	309.199	312.304	239.602	264.872	259.737	369.203	397.085	439.621	376.548	308.614	328.776	353.462	292.887	284.411	319.568	307.976	338.874	171	208.846	187.936	211.866
evm_TU_scaffold_598_163	16.2418	12.3491	16.9741	11.2811	32.1227	37.8007	39.5176	49.1992	197.107	201.883	115.511	202.116	78.9993	104.7	96.3272	93.9505	354.409	412.005	401.962	321.775	473.843	335.868	327.306	353.245	534.569	522.476	543.708	355.58	620.35	511.689	610.64	450.71	219.589	207.85	161.192	139.291	185.71	144.635	211.962	274.974
evm_TU_scaffold_811_369	45.3317	42.0658	50.1641	53.7162	14.953	7.30485	10.862	18.2385	341.419	408.614	455.671	297.071	82.237	92.6031	77.2358	96.1303	692.045	770.832	866.995	544.411	186.119	207.645	262.873	224.606	724.414	777.951	705.277	497.329	96.9011	69.9494	48.5809	58.2202	329.078	236.833	233.138	190.081	50.1175	43.4463	34.1967	24.6853
evm_TU_scaffold_3210_100	274.689	402.284	252.322	223.744	102.478	27.1244	64.8211	55.7972	592.133	415.818	560.212	391.149	75.422	85.3404	135.54	81.6939	344.154	755.911	550.665	690.55	81.9419	101.979	131.128	84.29	334.169	229.211	343.124	549.03	39.6993	58.057	66.6191	66.7312	296.143	315.02	275.661	494.454	128.135	97.9567	119.51	73.6824
evm_TU_scaffold_9204_67	16.0789	14.9803	11.8857	7.93268	9.12266	11.1227	15.2285	20.9863	37.3075	36.0396	33.8732	47.5907	19.1675	31.8417	40.1165	23.7434	296.325	314.681	392.645	291.875	278.68	267.93	171.822	243.047	1057.69	991.409	703.195	473.574	447.49	415.73	579.166	427.467	490.318	357.939	214.516	106.582	315.608	139.418	234.739	316.604
evm_TU_scaffold_187_96	298.026	313.301	317.547	394.113	152.14	124.087	115.772	122.313	180.778	148.649	189.153	150.045	189.219	173.632	152.768	208.78	302.25	407.309	424.564	328.884	321.24	244.789	303	217.367	313.857	561.731	267.288	337.809	251.632	194.447	317.442	195.737	226.724	256.199	280.821	168.536	160.414	208.853	175.731	198.294
evm_TU_scaffold_11263_192	42.0658	38.0457	36.0053	45.801	42.0238	47.568	31.2786	38.027	398.91	272.583	295.552	215.564	297.563	271.251	388.785	313.47	245.623	254.155	248.92	262.759	184.232	214.106	204.097	197.742	352.203	329.757	305.758	320.805	293.682	314.339	341.626	341.76	413.309	366.903	342	308.583	300.04	251.974	330.633	367.88
evm_TU_scaffold_8801_240	129.636	121.314	96.4651	102.578	108.672	92.814	65.7747	82.3159	250.706	194.456	228.967	183.564	346.448	351.282	217.013	401.489	459.576	682.167	381.741	413.09	539.765	552.15	611.035	603.04	312.588	161.058	435.311	341.012	158.558	166.246	183.779	148.076	66.569	100.124	94.8822	149.024	92.5297	77.4688	94.0462	58.359
evm_TU_scaffold_418_15	52.4032	171.843	32.1109	49.8304	45.4514	27.3841	31.1013	20.4252	486.871	374.723	460.457	441.537	437.897	430.397	508.85	414.879	317.81	392.548	312.901	338.151	189.264	245.746	421.321	334.096	245.806	147.421	327.715	164.6	147.466	110.133	173.457	110.358	204.092	253.479	196.72	455.502	156.625	163.987	213.904	176.322
evm_TU_scaffold_5211_54	22.9088	16.6006	17.4989	19.8158	16.7001	15.0257	9.16101	11.3247	393.298	390.267	362.563	225.074	233.266	247.201	264.301	282.526	605.288	651.904	563.302	469.435	393.911	303.802	405.011	390.035	482.327	439.455	522.144	313.195	131.086	104.624	169.937	125.101	189.636	154.948	167.883	201.123	117.538	118.018	136.953	96.0215
evm_TU_scaffold_339_51	228.596	270.643	284.277	251.961	67.6394	66.2253	60.193	58.3363	542.195	467.537	538.407	383.678	163.907	143.176	152.108	162.528	477.559	576.684	419.972	422.582	132.596	94.2088	145.367	114.102	366.933	368.204	377.778	317.428	67.0076	58.43	65.3675	73.3646	277.702	297.224	290.412	545.502	138.518	123.756	98.3198	83.5007
evm_TU_scaffold_517_125	120.191	110.995	69.0833	135.933	104.101	125.942	60.6904	131.597	75.0563	84.5695	150.707	76.8551	180.954	242.278	124.019	335.764	156.812	161.429	178.522	139.107	911.541	896.033	1154.49	970.262	100.178	104.471	165.177	78.3869	607.818	479.635	448.136	291.675	68.701	57.8105	92.2158	48.9479	107.851	124.19	138.778	139.832
evm_TU_scaffold_1240_101	18.673	15.9901	16.1377	10.7635	30.6787	34.148	46.034	53.9492	139.766	138.883	104.062	187.378	117.39	134.538	93.9356	106.944	456.372	473.026	531.601	218.35	633.246	471.348	468.552	537.169	446.194	547.204	335.389	450.068	561.432	425.454	425.084	384.311	185.693	136.907	151.241	69.8977	157.017	90.6654	168.431	163.281
evm_TU_scaffold_467_41	19.8208	14.8392	5.36359	18.5942	8.39777	9.44807	2.76559	9.88214	346.369	359.972	321.647	208.604	180.156	158.783	217.726	200.051	649.197	687.578	580.735	394.91	378.818	331.583	464.789	429.04	515.14	507.899	433.517	361.259	276.427	232.92	229.324	207.905	202.6	140.939	140.937	104.264	83.8313	79.7142	113.425	91.1521
evm_TU_scaffold_8095_1	49.0179	56.2076	40.7088	64.3361	48.0272	44.8345	35.6647	53.6514	275.395	308.224	363.405	227.202	296.169	341.913	285.198	387.14	461.915	587.192	446.84	352.764	481.178	455.423	612.153	537.497	289.851	306.546	287.561	210.255	260.042	204.452	215.497	147.799	129.444	99.2189	148.812	117.13	112.364	116.386	133.443	90.699
evm_TU_scaffold_1409_146	293.384	343.17	377.944	439.806	538.141	432.451	300.684	286.315	117.265	115.528	162.948	97.3435	350.038	392.14	278.971	461.554	226.639	177.055	138.534	82.7041	363.453	237.504	415.17	360.067	89.8546	94.3158	93.5135	119.223	222.733	168.745	262.255	167.336	117.505	124.461	167.517	252.675	155.758	244.044	198.122	199.463
evm_TU_scaffold_1221_261	77.3747	75.405	91.3208	90.318	64.0503	46.8219	35.9105	42.508	269.098	290.931	323.176	175.492	200.241	191.206	228.452	234.964	522.299	459.373	456.496	242.592	345.046	399.552	763.391	577.078	264.553	307.894	240.022	186.994	407.98	393.129	404.923	235.345	172.788	147.249	154.592	134.044	86.5803	82.9611	123.34	92.7934
evm_TU_scaffold_1397_63	112.425	147.509	159.696	200.18	237.166	192.952	206.026	177.127	55.1967	53.2199	72.2645	56.5687	287.701	291.407	251.505	360.191	165.327	146.163	140.023	102.941	565.833	455.864	537.941	483.911	108.028	261.289	147.726	162.171	587.673	376.675	554.219	383.947	105.393	102.48	109.689	65.8798	217.36	341.596	298.035	356.257
evm_TU_scaffold_1806_829	321.988	384.399	345.189	343.722	196.272	272.861	253.591	253.971	232.983	170.039	241.047	198.306	244.55	305.739	223.313	289.775	146.936	277.245	341.619	390.582	210.308	281.166	205.879	179.035	251.293	234.695	192.577	220.82	116.348	121.427	180.385	207.576	166.095	185.95	233.612	212.063	246.388	249.552	235.638	271.618
evm_TU_scaffold_1266_444	0.536725	5.00053	0	0	0	1.39777	0	0.730996	108.196	147.078	178.943	98.5169	208.553	204.926	207.535	350.844	421.908	421.394	364.83	235.961	956.701	367.208	664.947	570.805	281.591	321.054	326.695	214.6	442.878	450.076	569.871	320.477	160.111	146.573	109.43	105.025	103.3	123.297	215.104	227.778
evm_TU_scaffold_6149_44	154.369	179.572	187.366	224.372	125.724	137.52	98.4	110.636	179.375	140.171	210.242	124.306	210.573	222.95	198.128	322.028	287.907	414.245	395.648	333.28	432.45	345.182	396.916	319.72	340.976	401.708	350.102	266.071	334.591	306.451	309.004	261.613	148.275	184.387	155.593	163.815	117.586	156.35	174.765	204.536
evm_TU_scaffold_8978_79	47.2318	55.0058	63.282	61.4698	105.364	132.294	66.4014	80.4095	192.88	187.755	199.99	117.859	215.071	280.605	255.743	304.945	413.681	434.322	366.73	290.479	872.807	452.062	688.14	655.27	246.779	172.561	225.585	143.595	256.775	214.536	382.288	269.908	114.829	99.2189	107.716	148.715	129.926	143.162	220.809	197.324
evm_TU_scaffold_384_106	22.4913	23.856	17.4571	15.1169	18.2043	20.8386	25.562	35.6983	168.794	210.639	116.229	217.809	138.711	175.147	134.567	129.307	376.177	369.319	467.73	278.157	688.594	568.964	648.36	758.338	437.886	406.478	359.872	307.931	613.562	458.175	449.843	345.154	82.631	83.8333	68.181	45.0014	77.4376	53.1481	92.0869	88.3497
evm_TU_scaffold_379_175	0.470749	1.38885	0.347982	1.08917	9.32379	2.50299	1.39328	29.4924	100.052	104.829	162.76	108.131	315.772	355.122	67.2218	287.45	381.384	229.847	215.443	64.2535	672.263	731.787	708.999	877.776	86.5473	130.051	63.6747	143.482	1312.07	709.048	550.938	504.241	87.6776	14.1741	44.2317	16.5383	100.698	69.6203	172.23	150.749
evm_TU_scaffold_4678_245	31.9957	27.2072	24.2147	15.1374	30.0198	38.5215	44.7336	65.1922	107.752	115.586	72.2037	126.4	70.1168	82.6728	65.9981	59.9966	309.149	320.875	383.954	301.865	370.453	285.078	255.878	320.221	654.416	649.678	677.49	427.544	478.645	516.732	654.738	469.923	286.521	260.672	166.092	99.1767	172.477	110.034	173.348	236.454
evm_TU_scaffold_545_234	0	0	0	0	0	0	0.24852	0.23825	5.06553	8.68647	5.95482	5.07943	1.86227	7.75993	8.69191	7.99066	311.793	334.817	425.635	131.045	660.974	570.853	777.164	717.211	267.601	555.557	159.857	311.647	976.636	957.825	831.589	589.002	134.111	71.0456	99.5779	38.6832	117.838	122.921	153.439	177.303
evm_TU_scaffold_699_431	289.636	268.843	274.591	327.428	357.072	282.508	254.074	215.566	242.472	179.01	349.488	256.588	487.005	516.347	259.126	656.334	367.787	360.85	198.771	93.646	294.085	190.034	392.334	371.348	45.1087	56.3875	37.4992	150.767	170.129	93.9004	146.278	80.0726	127.147	180.645	222.472	181.398	161.927	157.33	154.803	92.2251
evm_TU_scaffold_1408_41	24.4603	28.0676	18.0007	30.4283	25.2889	30.7865	16.601	43.7012	93.2545	112.664	115.357	69.1485	183.046	202.648	151.478	220.527	516.267	528.469	416.167	218.575	822.804	986.401	1066.51	956.965	212.213	230.201	148.042	146.314	619.241	318.733	331.669	263.514	63.1523	18.5392	35.5576	20.3667	40.4765	53.4938	84.5437	50.219
evm_TU_scaffold_11624_49	685.151	591.711	601.627	754.659	704.578	583.325	595.804	402.087	87.7264	150.466	121.997	112.011	130.124	82.251	167.717	108.852	22.6788	22.6081	29.9169	43.375	21.8259	20.2326	19.7606	16.9771	33.453	53.1082	61.3204	54.0354	63.6223	82.1606	91.4663	81.1433	317.083	414.428	404.929	434.363	277.761	477.116	293.034	278.989
evm_TU_scaffold_4753_32	80.5087	110.089	132.668	107.616	70.2229	54.0294	51.3811	55.4994	154.776	114.579	165.426	95.8196	155.92	125.389	152.436	140.273	397.59	456.711	397.039	282.288	309.759	270.186	299.608	259.447	459.876	582.598	411.188	328.064	340.412	265.495	300.676	216.796	332.73	354.898	436.591	319.411	169.641	175.406	157.598	181.375
novel.2003	209.396	157.688	183.142	216.136	301.535	247.743	222.325	233.178	296.108	301.263	360.878	300.231	314.636	339.69	168.172	421.189	619.777	526.895	403.7	188.711	269.483	235.567	400.5	346.591	160.508	150.378	169.574	265.736	133.573	148.075	138.739	56.1006	130.934	178.904	178.062	209.048	115.727	55.1664	49.6894	41.1186
evm_TU_scaffold_193_58	327.353	417.706	423.402	392.418	179.077	222.196	206.463	286.753	256.274	301.354	272.211	239.752	170.908	246.357	171.035	198.294	249.27	298.497	324.371	329.834	214.024	317.286	281.578	283.173	205.976	189.399	210.699	234.144	213.587	121.093	124.933	149.324	166.037	117.875	180.964	146.427	145.408	247.552	158.482	193.253
evm_TU_scaffold_1558_26	126.529	113.443	134.532	104.739	165.749	194.663	209.304	245.507	69.4946	73.7155	58.5681	71.4481	112.153	130.434	120.902	114.324	171.735	174.335	219.233	202.192	616.731	511.289	599.388	525.975	275.638	248.79	258.215	273.406	497.255	490.023	616.924	421.259	121.897	149.283	119.18	110.297	160.008	129.21	196.18	222.963
evm_TU_scaffold_1236_64	5.99889	6.93321	5.22029	4.65063	10.152	10.0361	12.1363	12.4622	78.1442	76.1812	63.3298	62.997	81.495	76.3317	68.4948	75.4723	539.216	630.146	593.288	337.572	390.62	409.427	406.421	454.541	725.278	631.536	603.656	465.925	536.775	404.133	276.048	267.38	200.585	200.458	161.055	85.1063	89.9829	67.3133	98.2338	87.8833
evm_TU_scaffold_8978_77	55.1866	67.165	59.5379	71.0486	117.859	128.183	70.9851	101.231	239.761	232.249	250.379	140.238	207.08	281.983	224.23	317.944	449.606	552.501	430.115	301.428	487.751	356.035	452.905	417.561	418.494	256.789	283.559	184.528	136.484	136.588	259.741	215.413	169.062	163.624	144.907	178.359	191.377	169.303	198.08	192.446
evm_TU_scaffold_10124_356	199.988	213.934	202.763	241.342	104.891	103.171	95.1674	77.3986	166.111	164.564	169.581	131.667	69.7193	77.5924	118.466	75.607	414.2	407.393	460.378	375.704	245.196	217.593	269.335	229.285	515.798	440.999	622.131	558.626	179.986	203.649	209.393	148.224	303.627	326.049	233.833	296.49	119.933	104.229	86.4171	114.893
evm_TU_scaffold_1616_128	122.997	142.983	129.008	186.399	134.253	127.784	78.2182	97.529	359.123	379.683	389.123	211.146	319.788	297.556	306.874	438.412	380.623	430.118	309.998	213.236	275.053	265.673	337.569	290.307	202.567	183.673	172.821	161.936	153.862	166.812	189.845	178.843	258.618	242.47	253.781	220.242	145.224	162.462	186.708	173.976
evm_TU_scaffold_1542_39	4.6878	2.96661	3.62872	5.27258	8.81399	7.42862	7.79068	7.34829	257.206	242.05	247.954	148.5	152.186	148.885	219.739	182.855	560.678	586.985	633.499	421.418	191.079	293.896	351.794	281.097	503.14	557.762	518.025	392.743	443.831	380.738	231.043	317.448	159.679	128.328	87.0204	50.7265	79.9695	80.3981	145.343	183.489
evm_TU_scaffold_5386_33	238.7	284.524	259.68	288.845	269.646	205.709	188.258	268.831	186.363	123.926	185.396	147.12	177.952	198.139	157.242	212.41	476.77	464.159	276.298	224.337	515.976	243.704	255.874	309.474	318.913	358.704	258.473	275.285	294.991	259.802	262.085	184.457	129.051	114.017	176.587	82.259	65.5147	82.8626	105.975	98.8249
evm_TU_scaffold_48_107	0.361468	0.673541	0.2004	0.590346	4.69832	3.17709	3.08114	1.47691	169.687	150.905	152.722	126.511	337.427	344.886	333.533	360.545	329.257	360.392	320.389	276.232	444.34	413.765	526.089	486.587	440.763	331.277	347.352	245.756	299.996	361.714	483.445	376.731	143.028	93.9036	84.0848	61.3867	135.094	134.162	264.402	256.512
evm_TU_scaffold_1730_247	16.0916	22.6964	25.7726	16.4254	49.9375	48.0182	50.484	44.8974	116.491	125.981	90.8473	59.5642	142.755	152.961	192.199	145.917	332.283	350.94	250.749	174.873	676.327	418.339	627.379	638.363	325.137	301.738	310.278	227.736	546.471	525.828	649.868	395.044	154.759	119.25	72.7851	74.3104	143.048	152.816	184.596	239.725
evm_TU_scaffold_1149_394	40.9705	48.0627	48.7491	54.9084	174.73	203.471	161.273	213.097	79.4359	100.383	95.3943	52.9325	335.179	386.431	345.095	401.03	231.876	269.027	154.553	90.9486	692.809	648.274	907.828	833.708	100.709	90.2487	122.862	64.0675	337.814	321.767	347.67	298.248	44.6019	44.7962	38.1819	55.4347	143.323	173.877	197.626	213.71
evm_TU_scaffold_113_310	174.383	201.662	229.761	237.218	154.204	160.356	155.266	173.723	146.098	104.551	152.821	115.106	243.4	277.621	244.26	292.36	115.453	155.716	208.853	256.917	281.744	270.566	208.54	227.249	234.616	302.156	218.424	182.702	280.817	304.641	339.865	368.546	208.029	219.933	233.562	214.68	276.077	261.059	327.203	395.578
evm_TU_scaffold_1296_105	66.1245	79.434	81.9141	80.1054	243.167	333.531	199.753	325.597	30.7528	27.8413	44.1358	34.1605	282.671	371.07	232.059	435.883	119.862	155.635	132.368	104.563	629.145	540.106	513.935	476.97	115.44	130.921	154.784	120.954	490.96	419.763	592.081	418.213	40.0586	32.5641	42.7552	44.6987	216.012	220.167	255.555	311.012
evm_TU_scaffold_9340_244	4.6919	6.29471	3.22552	4.59766	5.63383	3.4824	2.53293	21.6626	92.8052	183.969	176.908	92.2514	100.396	117.594	27.7362	121.349	962.015	857.332	545.614	86.2315	439.784	527.148	849.823	688.898	209.19	328.672	180.647	399.257	774.903	532.985	207.984	218.964	76.1466	43.63	74.4742	25.9009	28.0356	32.8844	40.563	36.6143
evm_TU_scaffold_10756_5	49.5455	28.7666	39.1458	40.3609	78.9614	94.2011	74.8078	106.841	369.469	346.102	346.874	406.693	411.11	423.656	315.308	445.904	360.574	367.891	352.89	213.871	267.256	368.646	351.039	322.497	229.989	239.771	150.468	171.614	241.431	134.953	132.553	149.236	219.197	235.142	283.957	165.352	161.366	155.464	134.37	116.646
evm_TU_scaffold_1085_62	38.7748	67.568	59.5812	57.1698	25.1847	37.0103	23.3775	42.052	65.1769	76.2634	100.767	70.3676	122.624	136.605	91.5582	127.711	289.035	287.02	287.026	200.385	289.156	311.952	355.233	313.873	386.152	531.579	539.161	384.011	642.543	560.075	555.335	496.979	186.271	200.784	171.291	151.359	156.411	141.88	245.843	261.756
evm_TU_scaffold_1036_150	544.982	648.524	512.069	665.35	229.744	221.835	200.134	239.348	447.324	435.788	425.296	336.306	222.928	232.526	157.031	198.258	213.161	225.122	156.273	161.852	131.047	108.568	124.087	138.942	129.411	87.8784	162.682	120.909	62.9123	64.1529	68.4565	69.1979	167.779	173.973	231.687	259.269	106.259	199.342	109.803	95.5118
evm_TU_scaffold_1506_408	236.721	294.674	225.695	222.462	29.93	32.2154	42.9362	37.9074	332.53	287.481	243.478	302.336	51.4411	66.3652	50.1456	68.1962	450.617	571.043	558.646	455.575	128.14	106.55	94.5625	119.458	624.038	617.978	536.284	436.831	83.0117	106.426	208.274	89.3886	268.985	329.942	244.67	219.829	109.163	52.9338	53.127	65.1192
evm_TU_scaffold_1297_56	160.69	186.144	207.796	203.878	143.907	156.93	123.883	131.422	199.667	195.212	222.408	142.306	205.451	210.886	203.235	236.627	299.141	365.411	328.543	292.434	322.522	298.899	344.492	300.219	285.386	312.577	267.751	252.242	310.126	277.105	292.288	260.442	154.8	152.207	169.567	186.961	136.958	169.467	157.393	187.505
evm_TU_scaffold_515_15	237.788	308.033	258.245	317.199	228.831	200.412	257.989	209.619	118.811	106.334	167.955	77.6927	167.424	254.157	230.843	244.352	117.685	181.31	183.987	134.415	133.84	292.478	362.925	273.17	117.374	148.678	113.186	170.356	209.254	165.19	145.415	215.912	249.221	271.426	317.578	369.87	315.284	532.604	350.73	247.486
evm_TU_scaffold_508_136	329.621	324.759	347.804	406.204	263.821	269.385	189.315	176.298	167.336	311.82	264.753	217.894	199.475	167.173	286.689	215.724	217.638	199.99	207.114	205.443	225.202	166.294	247.822	199.879	234.993	183.247	274.378	231.638	151.259	172.42	202.197	144.497	178.282	201.351	203.695	318.089	145.104	176.585	164.893	171.58
evm_TU_scaffold_12108_101	397.616	567.758	543.846	600.875	249.01	260.479	146.848	200.178	118.979	100.611	160.2	104.453	193.32	215.278	190.994	254.992	169.397	255.872	274.302	317.301	201.297	197.754	196.113	169.042	230.57	228.152	215.118	161.214	141.461	148.883	193.765	154.616	122.661	150.76	155.015	265.107	117.569	171.961	164.531	200.56
evm_TU_scaffold_518_377	2.96625	3.61391	1.77101	2.79487	0.564908	0.445667	0.810391	1.24305	27.9536	61.0571	45.2323	16.3267	14.4225	25.1234	19.3315	26.7753	708.454	803.471	712.035	279.208	508.005	333.583	440.013	428.059	375.793	566.228	396.969	565.477	475.244	361.9	347.979	231.414	229.592	171.596	232.917	120.877	85.532	92.9104	83.8997	93.6409
evm_TU_scaffold_1489_156	103.138	134.379	150.428	156.653	143.485	177.998	102.905	161.215	128.829	94.4034	184.44	103.829	343.01	334.589	250.268	395.264	212.631	264.65	212.341	167.973	467.264	458.009	525.696	527.931	136.916	132.27	117.622	97.4394	377.34	256.737	318.374	294.833	137.588	120.663	158.499	165.594	174.533	199.836	198.646	192.766
evm_TU_scaffold_930_5	416.82	315.052	352.898	621.468	718.884	641.904	537.201	362.217	177.951	310.243	237.821	227.443	357.258	224.791	406.632	344.852	50.626	46.6693	41.405	89.1758	56.6836	54.7871	77.8395	68.6839	48.1565	37.5458	38.5883	48.3761	59.7846	53.8474	73.091	82.2757	131.367	173.294	173.741	269.292	190.495	298.817	234.524	191.857
evm_TU_scaffold_1277_120	491.225	354.136	413.606	670.092	682.827	745.527	533.944	403.544	169.902	300.427	246.905	216.217	257.992	164.458	343.829	269.169	54.8233	34.6191	39.5779	77.8929	38.8565	34.4194	48.9078	41.017	52.1621	29.2755	49.5574	67.4716	38.3696	38.9298	61.0862	63.8814	163.189	220.935	236.943	385.629	163.76	272.065	196.79	165.073
evm_TU_scaffold_279_55	1.40944	0.787882	1.25024	2.07169	21.5765	17.4963	15.5514	16.4445	134.265	98.0684	148.168	94.9072	463.26	466.236	475.313	539.764	158.011	170.299	150.783	124.076	570.758	642.961	790.111	668.332	100.942	100.674	127.446	67.8464	408.511	417.979	302.696	388.277	69.8573	61.5841	79.5873	39.6129	186.311	152.112	266.118	292.28
evm_TU_scaffold_25_70	150.705	177.418	194.349	199.479	281.483	254.229	209.301	223.938	122.463	112.786	131	101.712	218.936	236	222.916	253.021	248.388	187.557	187.028	143.642	412.168	303.869	381.093	353.612	164.093	162.819	192.023	187.922	327.134	295.987	405.662	282.705	138.623	135.351	144.016	155.546	202.087	249.764	237.482	239.527
evm_TU_scaffold_9043_301	0.999479	1.50423	2.81322	2.57407	2.4745	3.20358	4.64205	3.87432	56.5139	58.8211	37.8717	26.5498	80.6704	129.721	180.622	103.359	270.195	288.148	294.408	220.372	421.548	516.265	626.991	589.929	314.269	346.674	336.547	278.867	803.123	833.088	455.927	607.31	83.5407	92.5971	47.6571	28.1316	82.6749	102.161	198.132	281.641
evm_TU_scaffold_1714_67	86.3923	87.0345	69.6074	82.753	74.0101	88.6039	59.5091	77.5596	57.9305	61.7125	81.6322	70.0602	138.532	147.229	101.593	147.144	449.191	362.267	381.137	140.436	569.314	664.857	722.266	690.707	219.311	278.994	161.898	205.258	473.175	255.331	252.835	171.727	193.715	141.083	245.021	125.432	145.675	224.194	158.229	134.706
evm_TU_scaffold_790_20	69.622	85.6492	87.9349	79.8744	38.4644	43.6527	30.3867	42.9036	68.6668	90.2837	58.6604	49.7005	33.8453	53.5965	26.0792	58.7894	433.453	512.776	490.437	356.006	251.923	213.77	294.78	268.633	477.245	588.623	689.1	511.595	531.141	486.127	428.734	332.387	156.681	205.304	135.521	103.935	85.1745	80.6088	110.312	132.619
evm_TU_scaffold_87_269	32.8268	39.6171	31.7914	35.8547	7.20133	7.3045	7.9694	12.9221	95.7971	109.281	132.019	82.0167	39.0749	50.1413	16.5878	46.5792	696.647	762.309	535.743	353.928	152.077	156.565	282.828	231.798	459.702	716.392	603.877	615.495	352.601	307.296	202.713	239.751	272.962	243.246	231.985	147.415	107.407	95.3312	138.395	99.0457
evm_TU_scaffold_11933_68	53.3615	65.3186	60.4424	73.876	243.492	302.308	241.538	280.306	40.9613	40.916	43.891	35.075	342.698	382.767	310.74	397.238	39.5466	72.4709	61.5095	68.0134	362.77	405.374	416.261	323.527	52.6945	55.6149	47.2153	59.8312	542.185	486.741	459.396	465.587	54.5627	48.0573	46.2819	50.6738	308.104	446.993	440.708	519.406
evm_TU_scaffold_243_203	524.486	459.952	381.356	602.145	453.542	448.307	371.549	325.699	288.704	541.561	363.084	315.873	255.164	200.459	374.709	255.471	157.465	113.841	78.2432	130.495	66.8463	61.2161	91.3209	62.2626	79.0056	55.2145	50.7253	104.533	30.4434	36.7114	71.1862	61.2916	150.525	175.375	110.4	300.246	119.313	190.513	140.111	114.739
evm_TU_scaffold_132_31	231.339	287.939	262.658	260.047	110.895	159.482	123.246	197.578	304.886	229.239	323.177	231.531	211.563	230.688	165.788	216.925	176.501	226.848	208.474	279.197	151.482	193.807	145.728	142.361	248.457	231.561	205.004	151.031	127.691	138.566	203.38	213.624	289.968	264.584	290.67	282.542	244.437	218.827	259.089	256.231
evm_TU_scaffold_712_46	27.2359	33.1909	30.9641	29.6542	5.97483	8.00575	9.14263	10.7995	371.553	308.676	368.412	265.041	89.5369	118.614	104.464	108.155	601.65	737.29	656.205	553.554	184.201	165.223	176.839	165.477	632.292	610.391	506.902	463.361	150.4	150.883	146.697	145.906	189.171	155.95	128.631	66.4559	55.0372	42.5497	51.5759	65.2947
evm_TU_scaffold_1560_136	1.878	2.09963	1.24941	1.30353	9.29908	3.66812	2.93481	37.2793	18.5106	37.5608	31.0241	13.3405	192.429	206.855	54.3128	220.525	183.813	138.46	98.4605	21.4604	728.368	885.334	1386.78	1089.5	41.6852	64.2892	35.4033	65.2668	1204.79	839.753	413.411	381.543	15.82	8.54768	13.4913	5.22843	46.0215	36.2053	79.6272	63.57
evm_TU_scaffold_468_225	1.79816	3.01555	3.98766	4.01355	3.04211	3.98047	2.72489	5.30621	8.01069	19.732	14.6426	4.1024	5.02494	5.88748	8.4764	14.7281	637.584	603.575	458.584	257.422	372.517	358.44	653.538	556.426	394.638	563.58	501.578	603.687	780.622	676.1	390.665	296.134	79.4892	73.0291	60.693	19.5478	41.181	48.7053	70.3192	67.7393
evm_TU_scaffold_1208_11	14.8323	17.9351	17.496	11.5965	20.9	22.8065	39.9016	50.7171	21.7912	38.0154	19.2734	35.017	48.2936	77.4944	53.0717	52.4416	253.599	230.511	304.093	146.252	702.074	633.818	540.017	720.246	331.136	390.43	310.567	291.223	721.265	584.208	714.686	449.651	110.238	88.391	53.1145	31.6291	113	79.8872	134.675	175.136
evm_TU_scaffold_463_20	354.608	416.321	430.218	408.731	143.946	191.455	159.495	197.228	306.795	177.713	263.101	221.561	196.71	224.065	167.197	215.532	155.478	230.098	278.723	358.545	180.287	215.943	123.947	122.613	285.1	232.768	193.285	180.756	127.832	92.6561	177.846	180.62	143.558	168.25	232.494	196.171	190.832	151.446	177.791	175.509
evm_TU_scaffold_74_120	311.058	385.563	435.36	395.265	216.134	253.359	175.496	218.867	217.422	148.486	239.721	176.034	262.79	302.213	281.987	356.774	123.991	235.579	255.148	393.142	232.856	269.058	184.992	157.41	199.758	137.276	156.353	126.067	82.5368	72.275	168.465	155.505	91.3217	131.628	180.799	223.055	154.792	162.939	169.895	198.061
evm_TU_scaffold_2094_66	227.283	259.066	290.186	297.113	223.669	273.045	190.223	224.585	132.392	89.5465	171.38	115.58	260.181	257.026	198.334	347.663	136.182	197.987	264.073	255.979	245.885	287.49	244.428	213.85	190.432	176.365	205.101	152.734	177.581	176.502	264.359	252.959	133.759	142.236	190.506	215.284	197.287	222.572	243.051	241.113
evm_TU_scaffold_321_62	214.632	260.843	285.585	299.661	556.778	453.599	272.809	315.085	108.733	97.4608	162.403	108.334	236.326	220.873	181.25	319.822	339.374	289.349	151.849	100.687	316.68	234.371	286.426	321.88	116.807	123.199	135.944	170.474	200.08	173.535	275.463	180.56	126.827	121.297	143.468	148.366	96.4923	141.338	124.129	121.355
evm_TU_scaffold_1311_69	291.073	307.27	277.434	285	266.804	337.335	242.91	410.234	194.887	128.727	172.738	156.235	214.254	244.515	180.728	251.002	143.449	186.297	182.552	232.508	311.314	346.658	228.937	242.589	147.021	147.385	171.994	116.824	174.041	109.413	258.888	219.187	117.587	135.828	152.279	161.342	172.881	178.209	208.432	208.658
evm_TU_scaffold_1673_101	36.8688	28.1488	24.9557	29.5348	48.4583	46.9248	32.7208	44.6675	324.302	386.784	311.524	252.741	294.37	293.924	326.74	327.057	406.714	405.868	351.414	337.887	326.889	407.347	487.126	449.79	335.756	216.481	352.148	258.55	156.684	173.45	144.229	164.611	113.161	79.5959	102.577	93.9018	79.9627	75.974	86.4677	77.8021
evm_TU_scaffold_692_232	41.0519	53.0523	61.1814	44.6971	142.891	133.35	127.303	142.783	166.66	173.729	163.078	156.096	140.976	178.678	182.774	201.634	331.525	340.532	293.228	258.515	231.109	194.527	246.835	268.726	285.032	302.219	376.58	317.986	190.22	222.094	276.414	162.709	272.912	334.439	283.888	357.793	244.498	191.275	185.597	182.185
evm_TU_scaffold_11210_234	0	0	0	0	0	0	0	0	0	0	0	0	234.188	350.874	393.058	384.108	0	0	0	0	723.078	839.308	1104.71	948.855	0	1.14418	0.380456	0	399.85	560.294	563.741	511.542	0	0	0	0	261.946	246.287	486.581	445.536
evm_TU_scaffold_1564_314	71.0538	81.4364	119.016	112.116	74.4318	64.0672	48.2264	53.2528	34.1336	74.6902	45.9582	28.0769	59.7121	65.1025	61.3713	104.125	392.717	384.908	347.137	371.467	440.815	327.508	594.203	432.508	260.422	215.594	449.009	458.619	490.468	563.944	403.442	282.033	112.161	158.789	86.3194	106.369	79.5074	90.0105	130.829	168.994
evm_TU_scaffold_909_67	146.71	183.055	189.855	210.185	174.139	154.521	108.433	150.238	72.8039	85.897	119.925	95.1358	161.124	181.529	128.946	207.977	231.374	212.902	232.023	212.213	325.986	244.494	341.726	305.94	167.025	197.188	297.576	201.452	322.48	309.972	334.976	220.771	159.021	213.002	251.32	317.892	203.439	247.937	270.071	230.517
evm_TU_scaffold_699_268	239.313	222.16	219.578	234.4	164.624	136.35	127.837	117.869	223.425	194.754	358.43	265.563	319.456	363.636	169.019	359.166	519.77	597.565	332.997	126.606	348.287	189.035	340.511	305.871	53.3045	84.1947	93.0904	213.293	163.693	97.1922	152.283	62.5704	125.957	154.173	201.245	153.245	120.539	100.143	115.291	53.6467
evm_TU_scaffold_18_409	0	0	0	0	0	0	0	0	28.1805	57.3928	44.755	30.6126	5.05058	11.3578	9.13367	14.6135	938.17	887.862	672.655	303.865	524.47	266.684	427.896	402.383	473.296	727.391	439.268	507.976	384.995	301.765	332.764	172.717	165.563	56.6965	68.0922	36.2282	39.6384	38.7506	27.8917	21.6336
evm_TU_scaffold_1339_15	312.167	396.381	340.212	356.84	123.399	107.747	112.121	113.028	102.367	93.2289	86.9181	92.5461	72.2229	89.0625	83.6105	85.5839	111.396	128.29	155.92	187.502	110.27	143.266	153.998	135.011	478.58	404.273	396.683	248.675	327.114	377.788	285.668	339.723	285.448	238.227	261.344	222.04	155.157	181.246	214.434	307.848
evm_TU_scaffold_3210_72	253.274	303.126	227.596	273.949	208.33	89.762	115.029	81.194	377.893	303.951	458.466	312.441	202.516	220.573	142.548	177.403	431.339	420.89	281.488	212.742	187.801	139.11	214.669	178.803	112.434	131.651	160.313	198.443	141.049	93.8416	89.6504	72.9003	202.033	220.39	251.145	390.067	169.879	126.648	149.663	71.6642
evm_TU_scaffold_910_51	92.688	97.6457	138.508	134.956	65.0346	59.479	44.6495	51.9639	47.3135	98.4576	64.3992	36.4589	46.4299	47.8927	52.766	67.6485	472.098	525.383	494.526	468.374	281.377	257.636	490.108	349.273	284.848	275.771	559.119	559.201	352.829	445.416	269.296	224.341	139.559	191.724	102.958	143.854	60.9477	75.3417	96.5724	127.628
evm_TU_scaffold_1265_305	0	5.06663	4.01997	2.71383	2.99196	2.16372	4.72135	1.85165	337.493	350.33	407.748	220.881	158	168.243	197.845	205.818	317.538	392.977	366.386	259.891	204.763	137.801	189.266	175.667	497.585	431.844	381.307	298.173	244.474	276.028	275.215	215.564	322.681	312.254	216.627	193.217	111.224	108.597	197.68	194.908
evm_TU_scaffold_1291_297	41.6751	35.3763	33.8873	28.7379	49.8697	41.6044	71.0475	110.366	165.031	195.02	123.32	263.148	159.594	184.869	156.336	123.993	460.322	423.244	332.639	298.38	422.109	317.317	377.694	367.043	368.416	333.72	408.356	332.792	274.928	323.954	367.622	231.573	150.302	97.2734	111.518	109.763	156.481	80.0935	131.984	113.014
evm_TU_scaffold_1610_13	158.24	159.113	199.129	192.193	150.96	122.83	84.7284	87.4056	94.2109	80.7302	165.643	125.633	148.074	177.346	109.81	212.68	493.146	454.973	315.361	204.982	394.715	211.377	313.392	311.639	217.949	246.161	335.507	394.811	250.853	265.11	332.907	203.049	150.545	188.721	174.902	176.813	96.4459	91.1092	135.519	98.1048
evm_TU_scaffold_11125_79	251.398	239.979	309.189	332.428	438.228	534.583	406.799	312.127	143.943	106.812	144.595	135.347	287.187	215.628	323.821	255.112	51.1463	63.7256	73.3638	84.0982	77.3075	111.048	104.195	86.6098	68.8192	90.6117	93.0749	112.24	126.494	146.624	141.462	154.775	240.646	219.822	257.69	267.713	235.44	355.845	325.326	394.195
evm_TU_scaffold_717_4	254.879	356.33	375.541	424.497	194.121	224.82	114.562	176.901	113.226	112.553	247.687	131.41	323.265	437.561	259.045	570.444	186.661	235.113	294.2	260.083	328.896	374.722	316.035	337.773	124.531	110.006	171.619	97.6597	105.721	89.7016	147.332	129.748	56.0885	41.9462	85.9105	104.005	71.8647	81.9859	119.05	128.49
evm_TU_scaffold_1473_92	13.1649	25.2838	17.5425	25.2728	49.9622	35.2622	32.7299	25.8726	177.875	151.004	185.8	135.444	227.357	213.964	262.989	228.644	244.517	235.688	260.688	216.456	289.98	226.464	290.346	256.532	269.866	328.188	327.841	329.64	350.377	338.84	296.5	288.26	273.453	265.716	213.01	202.088	195.769	200.472	272.234	330.314
evm_TU_scaffold_18_408	0	0	0	0	0	0	0	0	19.076	71.1145	40.5328	16.1473	5.18008	7.81171	9.58829	14.3069	879.641	1113.03	756.721	275.137	338.581	247.599	437.17	364.982	512.696	820.438	378.943	529.758	308.161	349.849	232.332	179.01	85.8399	77.776	71.7321	33.4414	40.0739	40.2118	33.5109	18.9609
evm_TU_scaffold_717_58	32.4687	30.0412	27.7065	30.7902	26.9959	31.5628	28.0589	31.026	356.032	318.657	344.925	261.607	263.37	255.893	228.42	286.232	200.998	220.775	265.966	187.01	177.085	187.181	168.595	181.991	405.873	434.569	276.211	251.164	241.196	266.713	289.298	275.119	260.988	218.659	217.025	149.189	215.813	155.147	224.606	258.24
evm_TU_scaffold_18_134	107.661	119.503	76.5032	80.3526	96.3002	116.673	109.696	138.904	266.112	297.001	276.08	277.074	288.84	275.653	266.214	294.301	328.005	305.224	277.199	270.82	471.146	425.47	375.747	400.986	198.891	140.719	164.97	147.647	152.615	106.875	237.446	186.656	99.8438	95.3279	89.3413	138.862	146.636	105.54	158.6	122.192
evm_TU_scaffold_1534_308	209.473	243.97	250.057	233.956	97.7337	114.957	94.3127	128.098	214.152	142.943	215.707	146.431	178.534	221.955	146.318	229.376	219.387	356.032	385.853	395.209	253.399	292.375	233.456	202.281	322.647	293.986	282.212	227.171	140.185	122.51	166.912	216.417	126.397	145.819	189.521	183.292	124.938	150.731	159.519	166.252
novel.19022	107.407	137.712	138.412	168.151	86.8989	115.965	89.9865	111.953	129.944	147.426	114.772	81.3026	100.074	134.265	82.3517	181.513	531.238	542.975	398.533	226.064	366.329	344.887	331.575	327.331	261.444	343.734	424.316	306.588	383.229	295.598	249.006	182.283	123.185	87.3437	84.0738	109.54	94.1573	79.7284	91.7927	98.6096
evm_TU_scaffold_1722_65	15.1202	17.5456	15.4604	22.624	52.2849	51.0487	49.0069	31.3212	148.836	131.13	149.026	116.989	218.314	200.529	253.484	222.831	216.687	236.419	227.64	195.142	281.505	293.263	349.452	312.265	292.317	300.156	301.008	260.279	366.899	399.429	310.133	324.173	247.561	217.331	196.987	168.165	205.765	216.962	265.907	320.059
evm_TU_scaffold_700_140	18.388	19.1471	18.3899	11.188	14.0591	13.3802	23.3059	31.9183	50.9973	54.3733	40.4297	62.4404	35.504	41.9836	39.5041	37.7658	430.26	463.339	410.782	211.154	348.214	340.418	358.255	417.485	454.539	701.576	408.389	528.581	536.892	353.019	466.337	319.426	206.752	118.659	165.768	44.1663	114.981	84.4497	98.2242	105.09
evm_TU_scaffold_717_20	78.9446	139.872	144.395	170.256	150.555	236.563	97.2955	174.604	74.3965	67.6304	116.87	50.7295	235.245	323.631	178.16	421.134	178.769	251.039	235.185	169.736	609.357	512.182	506.855	545.313	134.209	158.851	164.388	117.816	366.149	241.951	311.394	266.53	44.3239	51.9718	74.3244	66.8209	117.783	108.198	135.74	150.517
evm_TU_scaffold_11933_23	586.499	482.212	520.321	692.99	566.086	537.983	459.51	359.716	213.668	374.502	310.822	245.986	203.211	153.096	213.981	190.544	95.1658	69.6177	45.0511	59.4875	55.381	47.0345	53.6908	46.1992	41.4208	43.2428	32.0684	72.8231	42.3383	46.6267	52.2242	64.4569	120.992	153.907	135.229	233.192	108.529	214.598	127.791	102.08
evm_TU_scaffold_6455_53	144.68	174.61	192.852	210.458	157.376	183.107	152.121	169.815	118.192	83.7546	135.053	90.9868	206.982	247.745	197.102	263.425	162.841	219.85	266.707	233.034	326.855	305.903	308.495	266.659	193.85	254.364	173.354	175.61	292.262	246.535	288.92	304.15	117.348	127.221	154.524	142.241	185.936	196.689	233.473	258.496
evm_TU_scaffold_1800_165	18.5553	20.4307	19.951	14.2339	18.0972	8.78601	5.19229	12.2529	125.247	171.661	149.183	83.966	99.8893	141.639	93.844	183.333	582.355	698.429	464.724	318.59	618.313	474.518	671.394	713.252	179.377	185.056	375.488	243.791	350.893	306.256	226.591	147.264	40.8475	78.7451	58.4747	67.5366	44.0426	29.8861	46.9289	43.2671
evm_TU_scaffold_1254_112	8.57912	7.86263	7.23789	6.20611	5.3966	5.00881	5.00106	20.6382	68.7014	101.699	83.8866	100.088	106.097	139.167	48.4131	110.345	454.927	453.122	398.954	158.435	770.261	663.984	640.636	688.125	365.138	358.652	272.331	249.274	509.453	343.47	322.683	240.007	81.0035	48.4504	54.5494	26.2582	36.5732	42.5077	53.3054	59.1443
evm_TU_scaffold_924_332	156.051	133.417	157.212	149.212	284.387	294.356	249.769	273	107.28	136.49	142.93	104.393	240.971	222.659	224.668	264.433	196.751	192.106	162.565	98.8716	293.086	309.482	338.048	329.846	110.694	126.025	135.483	173.268	393.748	342.529	320.646	323.774	108.616	86.3744	94.2165	82.0478	166.189	188.48	180.014	190.721
evm_TU_scaffold_1293_82	351.046	383.982	406.85	342.895	574.068	363.844	428.592	484.808	47.8622	50.3096	69.6365	66.9376	100.823	119.351	79.7078	170.993	216.54	208.985	142.644	100.254	370.801	208.397	383.134	409.337	125.374	126.456	107.809	154.609	338.537	289.176	221.771	144.348	45.8832	53.8997	73.6828	39.5377	48.2806	72.1427	73.789	87.4637
evm_TU_scaffold_1265_285	98.0508	71.2987	83.5289	51.2629	75.1202	115.219	113.391	175.883	180.45	173.18	136.478	242.421	159.516	151.55	122.635	127.603	320.734	272.065	270.159	237.223	349.49	322.754	302.48	305.289	287.244	338.958	297.052	303.601	277.679	263.567	414.779	255.819	166.338	164.109	138.259	85.127	204.715	107.721	144.048	177.052
evm_TU_scaffold_1233_27	22.5891	23.4373	14.8006	14.6731	30.1873	28.4113	51.0546	56.6363	61.752	75.0625	45.2323	75.0674	38.2575	74.4213	56.9044	47.7104	237.192	216.576	267.674	184.147	653.274	365.383	385.651	466.258	330.518	352.728	319.052	328.258	689.104	510.049	748.265	427.168	139.66	83.4014	75.8699	47.3709	145.341	102.674	117.226	161.61
evm_TU_scaffold_415_127	78.414	94.4178	74.7435	63.2835	13.056	23.8843	28.3385	44.3423	132.786	166.561	92.2811	180.228	43.9351	61.0247	46.7377	51.2826	449.828	451.375	415.304	307.855	227.653	161.16	169.019	199.971	815.16	665.366	591.935	490.473	253.962	242.438	333.623	190.28	221.139	181.741	139.299	72.9515	70.2972	55.3559	68.6009	85.8978
novel.38680	80.2564	93.9701	86.7987	97.8061	64.932	77.6127	64.1597	74.8353	82.1538	88.5951	94.294	58.3469	76.2483	100.466	77.3761	105.814	327.36	357.037	322.86	190.392	505.357	368.812	529.814	446.536	254.768	296.998	321.82	333.016	494.048	433.863	405.834	267.003	109.797	113.318	94.3699	109.642	96.6481	94.423	103.862	115.546
evm_TU_scaffold_581_199	352.905	423.736	449.097	459.674	224.865	270.12	190.318	219.579	174.215	112.769	220.338	160.902	211.437	251.092	164.518	254.839	144.915	194.47	220.468	310.251	137.207	186.654	114.889	106.238	210.315	147.622	181.012	153.256	51.3785	49.6082	102.126	154.873	125.474	161.756	195.349	207.554	157.286	174.662	197.787	189.601
evm_TU_scaffold_25_96	241.475	249.169	266.844	270.987	60.999	50.8524	45.7503	50.5431	249.355	240.664	238.898	218.184	62.1715	62.3566	55.8766	65.3782	502.327	518.331	382.992	347.877	97.3503	86.7265	104.019	102.12	412.194	438.632	421.057	426.698	62.3301	84.5857	94.9784	75.3674	297.389	272.315	282.301	260.388	85.5685	81.7838	64.2354	64.2054
evm_TU_scaffold_1312_91	87.1613	75.1264	68.9096	48.9728	35.677	47.1381	56.947	97.0204	244.503	252.594	184.798	452.261	123.326	140.918	115.5	101.193	325.57	303.439	322.826	288.753	455.424	283.116	249.533	314.252	399.205	343.754	381.505	308.246	255.411	196.544	335.549	216.853	157.055	107.705	120.118	110.856	110.396	67.7435	90.7704	110.376
evm_TU_scaffold_790_120	246.439	248.756	255.695	235.046	208.163	191.29	141.799	163.279	230.063	213.841	230.183	187.565	218.964	214.69	215.567	226.36	218.095	235.497	197.437	198.871	186.654	200.185	218.634	221.261	189.814	142.498	189.974	174.599	154.315	167.968	152.692	163.199	188.093	199.605	190.088	283.764	169.435	162.815	170.194	168.981
evm_TU_scaffold_1266_451	2.20709	6.58014	2.93671	1.44184	4.37144	3.16132	2.19487	0.901789	171.576	296.72	179.872	82.8543	145.969	117.837	222.422	185.642	506.47	487.09	311.128	201.067	700.06	343.826	603.786	650.974	253.645	241.775	168.544	131.811	342.396	277.793	386.127	225.033	143.279	86.5461	59.7977	40.7301	56.3087	54.0818	141.805	109.105
evm_TU_scaffold_1685_194	71.0973	68.3793	72.4119	68.4136	69.1603	73.2694	74.5481	87.3795	308.726	279.418	216.147	270.789	288.48	288.238	290.442	293.966	202.03	244.558	227.729	226.947	247.698	365.571	310.817	356.924	269.237	232.687	233.39	199.291	195.551	180.708	192.166	218.369	162.06	151.311	169.295	178.716	141.123	122.342	153.08	142.5
evm_TU_scaffold_1365_127	10.3098	8.57337	2.26743	7.09693	16.5595	10.8174	1.93675	32.2025	130.481	149.101	179.315	105.058	262.764	257.083	236.918	344.78	369.03	433.825	301.1	230.161	546.434	731.162	983.115	793.409	99.7205	120.151	87.2543	64.6852	297.817	212.987	191.213	158.32	66.2436	31.8598	64.2412	50.6958	77.4175	98.6344	117.94	58.9415
evm_TU_scaffold_1297_316	1.97931	2.92882	2.06559	2.85229	6.05338	7.73198	6.78171	6.81862	27.2311	26.9802	35.7868	16.4206	93.193	135.576	64.2293	149.923	144.296	148.942	154.461	79.0893	726.961	608.268	750.432	728.472	127.987	157.471	188.426	133.961	800.726	681.018	603.491	467.566	61.0067	90.1693	54.646	40.2867	121.553	88.3159	186.464	199.274
evm_TU_scaffold_11826_30	0.38963	2.66206	0	0.106057	0.723481	0.169117	0.922553	0.176886	997.925	666.295	829.214	661.434	231.33	217.488	241.251	238.121	543.455	693.996	331.808	541.089	111.35	83.992	100.838	114.726	125.047	81.7446	189.023	247.374	22.3871	17.8404	18.8042	24.7765	112.015	104.585	132.933	81.3041	42.1453	23.2834	29.1444	27.256
evm_TU_scaffold_228_93	4.26152	1.38962	2.12635	3.82793	6.72601	7.49123	6.65959	10.0119	310.401	364.44	187.731	217.428	91.4421	125.913	131.932	100.183	581.798	770.7	542.307	294.213	447.676	382.875	489.137	458.77	408.256	401.819	264.837	268.524	172.419	136.135	148.852	103.573	120.21	75.1975	64.1439	35.0842	36.0024	24.3781	46.3044	39.7478
novel.8236	26.9634	25.7619	28.067	28.4214	106.775	130.229	113.452	147.735	31.8686	31.246	31.2654	21.5418	117.801	126.953	118.13	176.817	151.215	174.639	138.671	81.8764	719.088	511.366	774.082	646.401	101.256	136.488	127.251	141.34	738.393	639.64	526.162	362.372	42.5266	40.2655	38.4014	34.7978	112.527	98.0295	123.373	150.66
evm_TU_scaffold_1628_435	0.351079	2.1588	0.233569	0.344027	0.260759	0.0914303	0	0.0478154	409.307	373.975	416.807	257.11	76.6647	79.259	98.5817	95.4464	433.412	498.482	431.179	376.892	80.5437	82.4632	131.666	85.0553	440.577	522.062	699.529	411.759	109.265	139.181	70.9091	86.8784	355.325	399.334	221.272	186.268	53.5059	64.0775	74.083	90.2688
evm_TU_scaffold_1185_37	100.875	118.607	136.6	121.343	158.045	170.74	125.579	135.088	108.914	140.424	148.627	114.507	238.869	213.667	260.965	280.43	157.542	161.453	143.758	138.428	311.488	261.582	312.174	267.986	169.028	163.319	181.801	149.126	248.883	307.707	428.554	303.221	147.521	143.328	150.491	207.2	160.196	201.593	260.708	284.866
evm_TU_scaffold_74_138	9.63616	9.28383	14.5701	13.7705	6.09982	7.27189	8.0116	6.33831	237.57	224.445	252.265	169.765	182.726	200.543	184.989	229.052	366.127	458.732	403.878	315.433	219.119	382.79	492.31	411.537	258.839	287.52	275.879	238.863	294.835	310.277	152.861	218.81	154.527	120.228	121.368	106.177	103.047	80.989	127.862	169.457
evm_TU_scaffold_6299_39	3.49865	12.631	7.75871	8.57095	12.1808	5.40991	7.4556	15.4863	89.1338	101.342	98.0795	62.5858	137.052	162.474	161.023	211.477	361.014	408.271	299.802	244.322	643.931	387.86	584.712	491.181	292.478	298.37	370.298	213.962	395.764	382.795	436.373	287.996	107.478	81.4575	50.2677	46.2668	43.0639	57.9148	112.6	130.19
evm_TU_scaffold_1298_159	718.405	740.418	992.164	1002.96	502.75	364.573	345.688	313.375	181.376	200.01	198.591	164.307	89.1399	79.038	79.9775	84.1099	218.039	261.656	128	130.189	55.2211	51.2625	58.6047	58.9301	76.5082	59.7437	56.3925	125.868	42.5733	32.3549	39.4433	38.0445	53.4743	47.6082	48.7125	65.568	23.0032	37.6714	25.4243	32.1128
evm_TU_scaffold_460_48	55.4388	53.0365	54.1425	80.6918	47.6096	38.3536	37.3845	30.6635	273.293	228.305	296.634	189.609	193.557	177.1	181.051	212.126	226.138	243.173	197.997	168.37	82.1747	113.69	130.149	117.328	228.802	224.283	289.597	291.318	151.251	197.555	108.957	145.416	375.577	378.247	389.701	443.479	269.032	259.615	306.792	315.12
evm_TU_scaffold_4640_25	323.985	259.649	303.33	413.701	431.422	419.535	325.566	239.424	138.489	238.826	236.755	185.847	267.139	186.506	253.856	263.504	88.6995	76.2777	60.7316	79.8905	73.1259	66.0963	94.6196	61.5831	65.6954	90.3339	81.9195	100.781	115.258	125.174	130.438	122.875	189.819	247.389	255.869	278.852	166.778	275.469	228.853	223.989
evm_TU_scaffold_6877_25	126.667	136.281	131.722	150.771	154.674	130.273	111.834	107.992	474.707	459.988	515.443	377.296	321.781	260.877	306.435	345.377	135.073	110.135	113.595	160.147	151.811	143.178	150.842	133.188	85.8181	81.1445	93.2923	109.382	93.4299	89.6151	134.869	107.366	217.021	218.482	276.929	316.385	202.276	181.932	208.371	159.862
evm_TU_scaffold_3326_59	398.171	490.11	500.396	531.093	407.66	271.567	293.758	324.871	165.741	221.047	222.421	123.607	158.708	162.328	100.604	152.979	63.2995	71.7567	44.8246	97.6394	19.3033	30.1233	23.9495	19.9928	52.2721	35.2368	59.6072	69.9124	27.729	27.7503	31.0995	36.99	270.959	335.45	417.399	458.656	179.11	420.023	239.953	214.071
evm_TU_scaffold_489_54	106.223	100.402	81.6565	69.2672	55.6042	59.6194	90.9279	150.842	231.456	244.285	141.286	388.843	135.067	155.001	133.858	135.431	252.43	243.227	250.169	181.134	407.98	342.8	219.925	331.248	321.212	283.43	299.364	240.349	288.611	239.873	341.225	235.83	160.609	129.592	129.524	100.136	140.433	87.7044	117.79	136.357
evm_TU_scaffold_1436_57	467.649	469.184	470.488	535.926	605.196	567.149	499.863	377.108	172.983	198.524	170.377	166.815	192.652	144.86	235.682	189.061	44.9971	47.9516	41.1697	76.8354	37.2972	37.0554	35.3801	31.4601	32.8366	20.5235	28.7729	54.9251	29.9733	23.3577	50.6104	62.0496	141.448	184.318	182.515	230.869	190.075	300.228	217.255	190.836
evm_TU_scaffold_924_116	169.926	191.193	181.494	229.642	250.169	219.322	181.248	182.077	87.068	92.3562	154.91	104.716	234.61	238.03	200.583	313.831	260.928	237.505	155.157	142.17	626.428	235.358	394.5	327.804	109.027	76.9474	124.027	130.057	266.009	254.506	320.307	234.636	84.7518	102.64	88.0304	81.6176	92.3376	116.645	134.008	120.473
evm_TU_scaffold_508_246	46.4714	51.2137	51.2306	59.3879	56.89	54.6297	51.6279	52.5403	53.6995	86.9881	64.2602	33.9985	22.3492	43.7559	38.464	47.0962	388.12	457.995	355.415	230.566	331.556	318.375	379.987	354.697	323.021	478.895	380.572	496.733	576.941	465.793	266.209	309.968	149.81	106.923	113.531	65.1783	80.9283	88.0004	71.0323	89.1714
evm_TU_scaffold_2513_91	440.039	713.051	523.887	370.101	478.881	258.746	508.354	360.269	165.416	94.8403	168.151	187.293	338.334	261.089	215.737	280.816	111.498	152.682	73.6632	136.128	124.481	177.445	173.748	148.104	39.7092	30.1222	93.7648	169.727	83.2445	58.6731	56.3952	85.7811	17.1971	36.5218	37.4569	186.086	92.9451	85.064	86.9081	36.2845
evm_TU_scaffold_1082_15	72.4868	75.0002	50.8904	79.419	100.102	107.905	89.0072	123.033	97.7696	91.7774	113.054	86.5023	187.343	248.721	123.211	221.179	98.9007	93.9053	118.171	64.1709	422.154	288.538	345.093	321.764	144.204	147.008	134.426	123.518	572.062	441.012	629.788	387.881	141.879	159.158	151.523	108.364	199.72	165.714	265.581	250.28
evm_TU_scaffold_1749_666	138.801	180.558	215.37	229.525	163.31	209.101	122.755	126.75	157.166	112.995	197.075	130.731	311.434	355.299	298.907	432.469	92.2227	197.305	196.762	232.238	107.167	143.83	132.455	98.9004	217.512	153.334	159.084	128.68	133.75	159.744	185.979	227.127	131.989	155.264	168.341	215.519	159.849	241.607	262.222	311.504
evm_TU_scaffold_1438_63	183.944	236.674	192.844	193.772	92.0233	133.164	105.737	142.208	152.826	137.211	153.605	129.304	146.866	166.697	107.938	182.089	232.059	291.246	267.745	318.649	173.807	225.237	210.499	210.628	295.874	296.743	377.38	253.847	286.153	209.167	202.173	198.929	120.367	146.039	137.793	183.625	110.376	125.23	123.619	136.99
evm_TU_scaffold_608_56	106.647	116.807	119.695	107.858	124.89	89.4497	91.0479	97.1734	321.755	283.431	217.66	247.359	107.869	105.42	83.1815	100.553	450.153	429.088	454.426	297.836	114.358	132.94	139.779	158.127	337.161	383.936	317.399	288.04	122.425	113.242	102.939	100.913	185.425	216.248	195.397	193.16	144.995	130.716	125.996	116.128
evm_TU_scaffold_411_5	7.48482	6.73295	6.43909	7.27125	6.46981	5.88135	5.95837	6.06367	65.1077	104.665	69.382	31.7167	27.9913	56.4276	59.6815	54.1707	597.917	599.847	477.219	243.525	473.609	392.544	509.294	479.388	250.979	371.396	311.93	382.52	619.546	409.362	313.74	233.945	76.1955	49.8805	38.4954	26.5864	41.299	38.7132	46.7402	55.0673
evm_TU_scaffold_1266_48	129.953	157.542	151.906	161.522	37.4712	30.5812	24.2822	29.4983	181.061	164.131	261.523	172.919	78.825	76.2749	62.3358	105.223	363.4	536.144	479.217	418.712	140.602	111.259	114.102	104.718	495.469	422.515	473.17	320.051	68.3033	80.8598	105.788	92.2497	202.072	249.235	278.516	321.94	75.9188	76.1662	67.3921	81.9417
evm_TU_scaffold_553_22	181.842	159.15	163.224	127.279	130.822	119.16	93.6609	137.5	187.619	206.304	317.226	205.309	286.499	307.106	180.524	361.75	286.13	311.328	171.774	96.2017	465.497	450.111	432.466	548.666	108.923	61.4601	77.3434	95.6191	99.255	89.9009	147.217	102.236	85.1714	84.8873	104.485	194.425	91.1682	101.765	86.1544	44.6657
novel.18362	149.547	174.109	206.063	215.931	114.613	150.749	106.491	120.198	135.372	129.752	183.097	114.603	143.708	149.734	133.152	172.903	271.823	326.644	301.228	263.681	290.787	264.396	313.391	254.355	207.255	231.141	212.644	217.93	224.023	179.592	206.798	165.252	121.813	139.933	160.848	197.375	130.871	137.792	123.056	144.85
evm_TU_scaffold_1564_315	85.2563	81.4107	116.621	105.623	88.0307	103.32	71.1251	80.4849	41.8561	76.2	51.5872	28.6445	73.16	62.38	73.5125	95.4874	331.779	357.656	318.243	343.127	314.113	295.244	470.119	375.844	209.526	194.602	393.975	396.994	350.353	457.739	352.978	252.765	95.0353	122.559	68.143	95.0694	76.9735	89.3663	125.16	159.68
evm_TU_scaffold_1095_131	0.630692	1.7628	1.39864	1.71673	0.520486	0.684371	0.298666	0.143162	5.15109	16.0455	10.1031	5.2323	3.49694	9.99186	7.63345	6.62277	388.977	382.668	394.601	124.789	445.261	358.307	462.571	452.905	290.084	494.431	346.61	382.334	758.31	543.983	379.463	287.763	143.3	97.1579	135.493	76.9237	90.5684	116.664	111.567	127.619
evm_TU_scaffold_1146_444	2.30399	2.95153	4.47072	5.64428	11.4084	9.28157	7.05781	6.96229	198.386	169.625	184.54	136.189	171.692	183.534	180.157	199.939	463.815	562.753	441.021	180.321	265.215	330.936	435.91	393.949	234.948	300.267	309.19	304.154	283.378	244.034	171.309	198.192	149.569	140.157	101.28	69.0692	101.996	61.4894	108.052	127.147
evm_TU_scaffold_8068_8	347.134	307.675	288.255	435.55	269.761	169.256	143.475	164.741	244.628	444.917	297.57	232.556	161.728	170.036	200.583	237.401	404.432	279.736	212.817	134.688	152.249	101.533	140.998	130.72	98.8867	94.0928	145.393	182.039	69.8677	60.1077	110.268	57.1141	108.616	157.029	130.311	211.675	79.9212	99.6285	91.0071	69.8414
evm_TU_scaffold_1819_279	36.8887	48.4506	67.7775	64.7594	34.2483	76.4296	50.3253	37.4539	230.487	167.341	190.931	136.514	187.802	184.239	353.499	203.47	74.9409	92.8523	175.643	107.899	81.006	109.305	128.779	107.876	303.787	362.149	292.431	227.14	378.335	413.403	246.48	311.608	324.607	230.609	213.206	156.036	173.381	178.337	252.336	420.768
evm_TU_scaffold_11464_150	0.268362	0.250026	0	0	1.32882	1.5725	0.571878	1.64474	0.896652	5.9226	4.03025	3.61785	6.0709	11.0541	5.81234	9.72218	148.667	199.166	217.654	61.7588	748.445	465.662	679.991	599.812	103.147	169.553	143.626	195.584	927.732	729.552	606.783	450.634	62.2194	65.7701	75.2791	39.9181	129.125	162.704	192.495	202.956
evm_TU_scaffold_960_181	306.533	265.391	264.814	416.183	480.843	358.986	303.602	250.339	135.389	211.07	216.889	152.918	247.686	184.344	246.399	264.315	75.3518	53.9358	56.3193	72.5046	84.6929	61.7038	84.6412	71.9349	62.0008	61.5893	76.1442	92.1647	109.162	115.017	156.221	124.623	160.636	240.607	218.494	271.202	174.053	262.351	226.588	206.16
evm_TU_scaffold_2224_124	7.59585	10.5716	9.67015	8.19373	6.38465	7.38758	6.39474	5.4919	367.842	323.889	288.143	274.626	451.172	457.659	510.151	438.399	184.391	215.748	191.59	183.065	343.84	331.535	356.027	324.473	128.134	116.694	131.238	125.615	172.719	176.296	240.319	208.206	99.2875	73.0188	84.3054	54.6767	132.005	84.5643	138.296	138.124
evm_TU_scaffold_5179_39	32.0491	43.6339	24.9468	35.4697	65.8759	49.8633	46.4441	50.8409	222.858	196.923	312.875	179.033	301.712	338.181	254.7	351.271	208.516	251.269	199.143	207.106	232.305	305.336	441.692	371.937	183.009	151.777	208.326	160.501	302.365	386.936	222.815	266.539	85.4474	68.8038	66.8498	73.4843	79.2253	86.616	142.152	174.588
evm_TU_scaffold_344_54	198.774	165.717	211.937	239.593	350.653	294.118	229.398	241.484	58.8305	84.7161	83.59	65.8117	281.667	301.13	167.687	308.559	176.783	153.769	125.451	100.722	429.692	500.455	571.711	508.533	105.844	66.7558	81.5896	112.978	246.129	143.352	173.982	174.978	26.1189	25.5936	29.289	25.0909	65.6904	110.622	81.6054	60.5156
evm_TU_scaffold_7365_38	3.48401	5.76676	3.69873	3.93461	2.36288	2.5579	2.26418	2.14538	26.7077	69.1532	45.235	21.9853	10.4808	20.2581	20.7298	20.4623	694.78	676.386	519.546	278.182	256.727	236.346	289.483	267.08	457.502	617.928	434.978	702.449	422.901	305.712	152.269	206.487	137.72	104.124	114.265	54.1586	49.1876	58.3319	32.9185	42.4924
evm_TU_scaffold_3682_53	109.51	98.7971	115.478	110.633	110.781	110.142	87.8717	100.724	199.121	190.032	207.296	181.403	198.61	188.624	131.851	217.108	228.9	231.508	234.714	143.903	254.051	335.999	371.309	403.777	200.648	246.26	239.957	166.76	338.182	273.031	249.496	210.181	123.662	101.692	103.032	69.8323	102.701	81.0329	136.342	151.168
evm_TU_scaffold_816_194	101.651	123.951	142.313	135.711	84.7967	102.567	86.2719	117.768	61.752	48.8277	71.8136	44.4168	104.135	164.993	101.662	193.383	155.131	197.955	221.787	208.824	297.496	290.884	344.537	266.069	202.116	269.919	234.104	247.956	487.886	475.608	353.957	301.642	98.1701	85.4556	95.5398	85.6409	127.696	151.302	210.545	252.648
evm_TU_scaffold_1874_56	73.0834	74.3048	79.6542	90.2078	139.016	140.742	125.644	106.625	88.9879	109.131	76.2533	64.6903	92.1315	96.7382	117.065	119.387	258.578	259.843	312.974	248.504	200.215	237.19	296.588	281.322	356.69	309.049	440.446	334.024	270.843	269.294	227.034	208.891	197.032	187.659	159.585	160.465	121.642	122.432	121.321	157.595
evm_TU_scaffold_1550_39	0	0	0.284627	0	0	0	0	0	248.152	239.822	257.516	158.121	67.6339	104.922	138.173	82.6845	368.154	456.214	361.856	471.367	66.1102	108.031	140.302	135.221	464.699	394.044	555.675	385.421	102.423	158.673	102.205	112.602	401.522	317.788	259.573	219.294	114.319	67.062	108.939	157.62
evm_TU_scaffold_530_3	2.90657	4.40047	3.62571	6.23042	0.449753	0	0	0.247414	18.2089	55.1257	40.0132	14.3173	2.90085	2.0146	3.24018	4.29207	807.474	915.358	821.569	407.103	4.30921	10.0069	37.1704	13.9931	1011.73	780.289	1218.92	487.903	12.1773	15.0883	16.2194	9.78963	153.87	205.052	117.328	84.099	10.1637	15.056	6.00744	2.25917
evm_TU_scaffold_8801_295	0.99886	0.930612	0.474664	0.815664	1.50144	0.929035	0.60816	6.5105	92.1754	142.631	104.72	52.8276	97.4106	128.858	73.0824	100.693	536.474	526.161	339.755	142.678	617.74	489.075	806.724	689.102	192.782	232.414	181.462	178.142	466.649	308.147	222.439	205.777	56.4624	46.1623	50.3762	25.879	40.3968	48.0773	73.2543	34.826
evm_TU_scaffold_4678_244	43.0795	39.169	29.351	32.2117	40.4778	52.0402	63.4135	62.5604	101.739	99.274	67.0351	130.255	60.089	82.6396	66.4568	58.8626	232.98	200.71	211.481	202.646	371.12	223.583	208.765	215.378	437.886	428.922	436.987	330.114	379.403	313.372	573.002	293.689	173.284	239.143	159.089	93.3057	127.772	90.7103	147.121	184.768
evm_TU_scaffold_1366_210	98.7452	131.565	101.657	117.543	113.342	120.896	96.8869	102.341	149.764	127.197	178.919	117.053	270.974	307.091	225.63	318.279	185.278	211.198	213.162	214.694	256.544	301.337	262.825	238.78	164.464	149.851	178.403	146.137	234.864	190.163	261.14	244.782	107.707	111.193	155.881	164.818	168.076	180.661	191.591	191.378
evm_TU_scaffold_629_283	219.392	240.894	239.001	276.286	290.472	351.282	284.257	243.329	44.0692	39.3322	65.8401	46.8482	232.043	286.283	230.885	339.828	39.4623	54.4399	61.4065	77.0388	219.455	254.326	220.247	209.082	41.5619	58.1114	46.7074	56.8904	259.389	246.666	256.393	285.235	93.8447	94.1149	105.878	103.535	247.824	236.825	283.742	309.111
evm_TU_scaffold_2951_63	28.4874	23.4999	33.8905	34.7729	128.844	117.659	87.4764	79.8201	71.2214	80.7706	106.659	59.6994	194.083	193.573	170.411	233.354	181.933	195.309	172.482	73	400.728	301.263	374.082	395.036	172.224	144.712	136.771	131.664	389.548	442.457	554.594	383.635	120.399	86.8555	79.5861	69.8684	208.195	148.501	226.288	251.061
evm_TU_scaffold_478_54	123.105	132.696	149.648	151.09	107	67.8556	56.6679	64.9922	153.572	143.354	173.667	141.628	128.365	122.91	122.712	136.956	377.57	366.79	256.38	236.968	168.158	173.363	215.403	218.598	312.535	284.483	335.113	332.889	241.103	194.76	184.031	175.437	199.102	199.053	194.691	182.688	91.2337	119.869	113.757	132.776
evm_TU_scaffold_720_26	47.748	56.0278	70.687	65.3359	23.9623	31.0031	27.7752	35.9426	27.0204	60.1645	31.5255	24.8916	21.895	29.5427	21.1269	32.4211	600.177	623.791	510.114	269.946	239.866	268.283	411.27	327.394	249.739	315.283	350.071	562.785	405.341	346.7	217.828	174.972	114.293	135.183	149.744	103.369	77.3995	69.6373	80.2712	70.2133
evm_TU_scaffold_598_483	220.558	224.579	210.603	254.384	218.974	214.486	203.235	203.693	250.105	260.316	250.875	231.31	278.908	267.787	232.061	276.662	171.024	148.705	114.472	139.084	178.974	141.613	150.896	136.494	90.3817	103.535	89.5096	121.82	140.831	131.881	146.33	163.394	168.875	155.023	170.921	178.026	148.739	171.175	172.232	145.103
evm_TU_scaffold_1688_113	267.983	345.372	326.838	310.052	80.6063	105.33	67.817	89.684	232.886	215.138	251.225	191.451	110.509	123.648	120.759	135.213	270.901	298.588	291.864	281.655	291.365	250.379	322.229	279.617	219.432	202.474	198.093	171.279	94.7052	65.1872	108.663	69.1927	124.745	150.787	179.458	207.839	66.7053	60.3131	53.6532	43.0558
evm_TU_scaffold_400_346	46.9619	70.156	49.3787	53.997	32.7421	34.4412	35.6591	46.1321	217.628	197.059	213.743	177.448	234.167	238.38	207.001	252.521	249.982	371.617	194.923	224.887	533.216	368.712	401.702	396.012	211.622	154.312	312.176	167.106	224.428	195.716	287.866	219.332	87.1877	89.2025	72.7548	108.846	70.6695	54.4636	71.8278	96.0793
evm_TU_scaffold_86_72	134.718	131.014	139.26	113.955	554.117	464.061	450.259	381.945	108.794	79.955	101.562	69.0175	317.829	265.299	299.164	341.545	36.4322	109.017	46.6402	60.481	127.318	112.35	150.44	95.3564	48.479	38.6812	39.4434	65.1948	146.484	150.025	208.521	164.288	99.551	100.722	131.463	141.741	216.81	393.101	316.529	312.048
evm_TU_scaffold_965_131	1.48929	4.75726	1.17953	2.08482	2.23864	0.138518	0.453381	1.15906	7.81945	31.3026	21.9401	7.50147	2.12337	4.38182	3.65928	5.02675	579.527	640.316	636.809	281.278	266.04	143.685	209.614	171.813	468.974	741.099	447.983	610.182	304.251	216.469	158.126	148.361	240.058	208.866	248.912	144.526	72.6108	96.2159	41.0418	49.4448
evm_TU_scaffold_969_124	118.543	124.68	137.945	173.058	332.465	306.305	208.428	227.669	114.318	92.6841	138.156	98.7607	349.484	403.484	314.148	429.113	133.162	146.809	150.224	129.102	361.696	491.62	522.412	445.668	69.1151	66.3732	58.6888	64.3189	153.231	96.6438	159.973	109.132	33.8777	25.2911	30.6253	43.4633	62.0051	79.3982	118.616	80.1415
evm_TU_scaffold_987_298	149.558	182.313	151.108	161.791	113.115	121.487	96.0586	161.216	239.343	173.515	249.619	210.355	288.296	351.673	187.202	353.082	166.799	169.249	184.214	212.131	197.752	199.995	161.608	144.134	120.541	73.4513	109.138	106.407	75.8483	77.8599	193.728	171.361	147.178	165.895	247.681	242.931	220.333	176.127	215.155	215.38
evm_TU_scaffold_39_8	316.401	377.038	312.156	384.252	324.883	229.619	195.328	243.879	88.7902	139.318	135.317	88.1643	107.435	127.043	112.481	177.814	184.452	250.583	191.536	193.255	253.276	193.162	317.075	296.371	141.54	125.684	148.261	118.998	172.222	148.478	182.797	124.86	62.8156	84.3906	101.845	155.441	76.8374	109.554	103.353	87.6235
evm_TU_scaffold_8801_283	0	0.248614	0.591766	0.217905	0.165164	0.694939	0	0.726866	148.003	157.289	177.398	84.9543	159.26	172.485	194.123	243.573	329.543	353.868	294.234	246.063	372.561	230.781	356.773	316.612	329.231	332.061	331.67	259.306	324.959	312.421	321.317	223.757	140.646	138.645	100.779	72.1684	78.2316	64.6659	153.588	155.35
evm_TU_scaffold_670_182	112.552	101.117	98.3355	100.731	64.5324	50.3794	40.867	58.3397	153.054	221.32	189.656	122.711	119.017	146.074	109.147	150.375	429.635	495.574	292.543	223.691	459.311	290.349	402.796	398.905	259.271	202.788	268.916	114.014	214.121	183.788	201.273	151.364	122.321	110.478	99.0075	97.3223	51.7267	71.067	86.4445	79.4765
evm_TU_scaffold_10684_107	140.572	168.753	156.321	154.5	42.1121	39.7081	33.4534	40.7671	271.589	251.294	357.884	207.433	111.542	124.381	120.263	157.696	524.111	655.428	535.408	433.398	207.023	183.908	226.5	202.316	241.484	236.337	196.504	175.451	96.5258	76.8555	95.7728	65.4035	83.531	91.8508	137.414	128.962	43.6679	41.7827	40.5405	33.2706
evm_TU_scaffold_777_102	12.0395	9.05978	8.72855	9.83138	8.88484	11.7578	17.7619	17.3432	44.352	45.5614	38.4797	50.4208	19.4101	29.3443	40.4115	26.9867	292.01	329.189	383.608	259.429	241.654	222.428	259.583	270.392	469.864	655.204	450.523	489.813	499.601	342.444	413.994	323.902	145.292	162.122	117.854	46.41	83.4219	85.0993	70.3673	126.331
evm_TU_scaffold_1667_51	140.067	178.548	163.736	169.646	109.095	146.45	105.921	159.587	306.753	304.193	305.472	234.767	198.308	243.692	179.602	248.699	229.031	268.607	234.483	219.717	221.687	194.786	168.908	185.261	165.888	148.678	172.886	125.172	85.7813	60.6999	155.241	98.4964	166.707	141.669	144.365	193.176	155.921	123.084	124.533	151.206
evm_TU_scaffold_11394_3	30.7908	29.3588	29.9836	42.9267	205.263	169.577	153.511	98.6521	70.9947	68.6298	82.8087	55.1868	326.685	255.386	356.134	351.251	160.104	148.719	152.755	99.7972	226.156	239.365	301.662	222.719	101.301	111.386	101.032	86.1302	439.987	463.705	338.529	311.576	61.6355	63.4193	65.7153	62.7505	191.071	219.699	292.402	337.69
evm_TU_scaffold_10154_15	8.33502	11.6483	10.3972	5.10476	13.3273	11.5316	17.0218	20.1024	26.3018	37.3646	18.4285	21.969	26.1112	29.436	37.6092	36.6509	217.487	248.249	252.162	114.097	513.71	407.87	460.436	499.219	214.242	263.639	189.752	252.523	875.225	590.217	503.665	388.159	89.1079	55.4458	67.9564	30.1113	145.729	100.117	150.67	162.502
evm_TU_scaffold_1217_113	12.9633	15.1131	16.4493	14.5484	22.8265	24.8235	20.3862	32.0537	142.369	129.723	191.073	171.095	261.431	291.917	166.879	257.364	204.766	172.757	146.583	75.9159	550.057	511.551	522.685	593.326	97.2527	150.047	61.0227	88.6488	508.839	336.607	310.055	232.066	86.4691	54.0753	77.9732	39.1507	149.167	103.356	157.089	120.372
evm_TU_scaffold_805_73	70.381	70.4422	79.0745	77.4434	71.2939	68.5517	56.4916	61.2765	191.909	144.889	200.368	153.329	232.651	237.202	214.417	245.977	205.614	224.597	207.65	185.776	215.096	235.91	293.032	260.933	242.888	243.972	218.318	207.553	280.975	273.139	299.801	209.862	141.968	135.691	161.447	145.231	120.743	111.672	139.789	175.867
evm_TU_scaffold_11464_41	59.1798	79.4867	78.8675	77.4434	111.852	134.916	77.5765	136.283	94.6032	70.7278	82.4274	69.5015	228.303	288.664	198.482	348.896	154.109	219.858	170.879	154.962	498.199	421.635	472.252	428.394	149.608	155.173	122.58	75.5882	292	238.848	341.922	256.945	50.4969	46.276	70.2499	77.813	119.281	128.994	153.165	157.584
novel.27832	12.0226	6.40068	10.3156	13.2071	49.3434	38.765	42.1919	60.3315	71.0945	74.6247	42.9894	37.6999	117.514	115.076	153.446	129.967	166.099	236.763	197.616	136.295	542.252	458.862	609.183	485.807	199.417	191.859	216.31	118.317	574.743	506.143	407.198	350.018	70.7918	63.3397	34.6651	28.0067	83.6009	105.987	160.138	175.436
evm_TU_scaffold_1646_158	10.1211	15.7159	13.0928	16.0705	8.00454	1.83042	1.59763	4.21193	199.768	190.792	194.22	96.2111	31.8	64.1382	27.5801	59.3395	962.794	982.853	529.872	508.673	184.827	117.081	211.978	169.057	314.45	362.007	680.011	325.371	139.998	81.7281	82.0885	47.2699	99.946	100.006	76.1709	99.7394	18.2462	21.2748	19.9226	23.1632
evm_TU_scaffold_11355_126	337.37	301.313	301.328	357.32	599.609	676.473	575.091	449.29	70.4836	70.4617	86.7341	75.3603	147.944	111.505	147.374	141.034	38.719	44.0778	42.234	49.6056	67.5443	58.6152	56.4115	52.9959	45.4591	46.951	40.1446	46.9722	68.6993	96.1288	129.04	100.642	143.131	175.303	169.905	166.567	222.426	281.638	237.606	259.753
evm_TU_scaffold_620_450	46.8667	54.3072	49.6241	49.5799	33.3664	49.8707	46.1292	66.0681	272.051	249.874	208.058	183.371	226.453	278.095	262.961	259.297	285.077	379.882	301.876	274.683	419.717	459.789	350.889	415.173	142.243	173.862	120.498	93.7183	204.547	195.206	171.528	164.693	70.5047	48.6507	60.8113	50.3492	90.0892	76.3356	112.922	84.1669
evm_TU_scaffold_11595_51	58.1141	50.7358	55.1251	56.8583	57.6016	77.6126	61.6797	94.5542	133.219	156.83	110.671	66.4463	93.6466	132.308	116.236	125.143	325.389	351.873	241.708	136.308	405.803	395.194	531.385	528.296	221.543	216.408	219.229	147.634	456.842	325.205	282.266	222.361	73.4926	57.2927	62.838	51.1828	84.4305	81.6417	100.474	92.5509
evm_TU_scaffold_3576_47	0.566027	1.58206	0.209206	0	0.467121	0	0.268044	0.64242	9.45603	32.7912	21.3459	7.63073	6.52787	14.9457	12.0189	13.6706	505.259	518.466	480.57	240.458	429.339	284.569	437.884	398.264	314.731	531.215	365.328	475.867	486.028	405.937	282.507	269.24	122.775	65.5294	57.3149	33.3177	40.1134	53.3712	43.6759	53.8207
evm_TU_scaffold_100_46	171.486	195.886	196.392	190.169	104.9	139.188	123.1	128.937	162.383	115.634	161.653	133.672	204.374	278.487	183.748	259.659	134.014	200.652	291.323	249.285	285.869	356.818	255.854	244.728	159.274	169.738	118.982	132.572	140.658	133.293	217.618	160.642	74.3815	90.3935	137.709	124.634	135.903	123.864	148.555	173.959
evm_TU_scaffold_1717_4	387.649	402.228	355.738	403.42	373.017	217.802	193.775	242.72	77.568	69.2406	176.518	110.901	170.414	167.524	62.0946	178.906	351.402	372.476	170.502	90.5826	129.019	132.295	232.041	206.231	103.982	97.7404	110.364	224.033	112.737	73.7866	102.44	58.4684	103.065	128.797	149.428	204.743	75.7199	75.9785	52.3908	47.4358
evm_TU_scaffold_25_464	146.985	194.501	209.695	228.021	54.1413	70.6044	51.9357	53.3919	182.64	116.051	178.561	136.949	135.508	150.254	118.785	169.325	210.15	291.126	369.573	365.217	166.459	167.764	183.754	141.538	293.729	377.611	289.453	312.037	129.961	120.404	159.564	156.18	138.708	144.727	189.236	172.822	96.6119	102.46	95.6499	113.659
evm_TU_scaffold_11653_10	41.8189	51.0812	51.5969	43.9162	51.9835	60.6495	47.8137	57.015	73.0227	78.2746	81.203	42.7332	81.44	105.949	93.7103	115.65	403.932	444.006	331.617	171.679	342.154	314.909	444.147	394.821	271.301	304.321	303.92	301.203	401.721	323.24	285.567	199.578	90.8165	88.6429	72.2756	78.8901	67.7003	83.369	91.0132	96.2235
evm_TU_scaffold_5125_54	174.919	237.738	204.046	209.24	127.046	174.234	158.304	209.203	76.2019	58.1733	87.4884	91.7198	190.776	328.794	145.347	284.241	94.0084	149.035	177.825	208.996	258.592	338.122	233.45	220.148	117.203	112.979	129.182	154.588	192.01	173.257	220.566	232.184	54.8703	70.5368	111.061	122.847	212.876	209.24	200.08	231.707
evm_TU_scaffold_1477_59	63.3526	65.4698	57.0093	57.2723	83.2518	104.839	100.891	114.413	133.108	110.213	111.305	108.816	173.797	201.272	185.32	187.61	177.334	191.026	206.559	173.644	421.326	354.512	343.358	329.669	169.98	183.151	184.109	193.161	328.996	294.687	346.587	268.299	91.0017	84.2577	75.6439	72.5142	149.977	112.739	150.18	169.182
evm_TU_scaffold_938_283	151.254	171.129	176.441	172.49	98.2586	100.917	86.6713	79.6437	184.53	174.419	169.45	128.865	102.009	102.74	103.993	99.6373	263.476	304.556	267.107	244.223	188.32	148.055	184.397	187.22	247.454	232.333	245.535	263.079	144.186	148.188	146.312	129.285	245.664	241.223	246.209	270.593	115.979	125.285	107.287	116.107
evm_TU_scaffold_234_129	332.217	349.145	343.39	319.173	131.864	226.127	171.267	276.02	186.822	115.254	176.386	192.876	182.862	229.867	142.688	217.142	79.3563	130.503	178.608	236.471	209.168	191.322	108.109	109.753	120.676	88.8774	106.953	74.0921	64.6719	54.6715	165.192	128.712	95.6963	140.633	152.908	174.07	221.214	135.925	173.295	176.157
evm_TU_scaffold_258_91	146.435	165.316	170.033	176.989	110.315	138.155	94.6887	126.279	114.152	89.8006	123.477	86.526	122.988	140.244	95.2942	130.413	176.427	224.089	230.529	217.521	184.037	227.798	215.879	192.359	248.967	252.864	283.476	226.887	234.503	238.784	219.569	200.928	137.512	168.707	194.295	201.857	137.671	143.483	156.66	162.017
evm_TU_scaffold_320_385	29.3603	15.4611	28.3088	9.38171	39.1103	51.9443	71.1808	114.747	58.2904	82.7563	60.0689	136.35	162.225	145.106	108.559	119.134	170.504	144.601	120.788	100.287	602.374	537.939	473.196	690.69	168.046	188.597	174.367	128.138	428.871	379.246	394.289	401.057	61.1656	53.6318	57.6429	17.7696	76.4199	61.5245	124.131	104.677
evm_TU_scaffold_3601_235	91.675	114.639	109.381	96.779	120.712	148.876	116.25	201.884	187.121	113.469	162.455	132.662	315.998	312.427	232.594	280.014	103.039	133.432	141.691	129.179	170.687	207.376	148.753	162.618	136.991	110.534	114.717	98.7946	146.316	124.158	204.607	219.591	137.388	178.911	188.881	199.634	296.434	270.528	257.441	268.089
evm_TU_scaffold_10817_183	0	0.18234	0	0.159817	0.605676	0	0.41706	0	211.431	218.122	245.128	188.75	211.604	181.075	238.871	245.537	443.536	435.363	405.142	284.215	215.546	179.826	244.112	177.015	308.791	248.243	306.726	277.348	155.557	141.921	170.725	131.203	230.507	171.577	133.098	122.829	93.2925	67.7033	100.78	87.1645
evm_TU_scaffold_1248_116	182.151	247.36	248.858	277.4	162.066	179.477	108.304	144.391	133.584	88.0487	154.077	101.193	200.999	275.693	197.877	341.986	125.974	213.607	289.718	336.201	203.228	245.92	177.498	151.796	184.794	202.186	180.252	161.88	55.4832	63.3188	146.924	143.077	58.7594	81.9944	97.6403	137.775	95.5415	139.553	158.787	169.863
evm_TU_scaffold_1082_76	46.9301	57.455	53.757	57.4316	75.4589	101.175	76.8654	107.32	44.6362	42.085	61.7423	39.9528	127.825	174.712	109.533	179.1	190.799	267.141	184.246	146.915	469.435	357.509	469.638	429.024	208.703	264.613	217.49	204.586	467.983	389.665	332.563	287.601	60.3482	49.4284	52.0105	38.9755	73.3454	94.3391	106.579	124.906
evm_TU_scaffold_155_217	115.044	139.126	147.61	142.393	90.1059	118.761	83.7169	104.244	164.225	145.568	164.794	107.914	156.565	211.435	150.835	246.603	278.883	365.407	271.036	260.809	271.4	282.41	302.94	288.856	209.764	185.64	240.706	169.231	151.978	123.858	154.802	145.645	81.3533	93.0294	98.9607	116.439	88.8678	117.514	115.679	125.541
novel.1758	10.2167	11.6716	14.5651	16.9837	14.228	12.9075	12.9593	14.6601	122.32	91.3757	111.544	91.9482	136.925	138.062	120.479	140.618	160.324	214.975	252.954	223.536	256.983	175.939	185.968	225.153	347.104	496.421	248.911	210.116	481.42	436.912	487.643	423.809	131.407	108.843	84.8787	42.8588	120.582	75.7128	149.873	219.229
evm_TU_scaffold_1723_26	82.7883	99.3813	121.807	90.5728	88.6873	51.4821	63.7077	55.6542	72.6993	98.0888	49.945	61.0876	32.132	44.1401	59.1606	44.7211	373.011	338.924	350.483	220.676	302.129	177.156	252.131	220.218	351.858	484.457	406.111	318.73	315.933	211.066	316.95	191.041	160.773	124.116	127.081	90.759	68.8846	78.4061	69.7815	110.547
evm_TU_scaffold_1511_39	277.887	389.467	349.125	396.91	167.367	143.893	144.56	155.886	96.1953	80.7219	139.887	109.766	174.564	202.125	127.931	182.062	91.4714	114.664	147.44	218.839	107.847	148.644	96.126	90.3008	144.562	157.992	183.306	160.952	94.1544	98.0587	120.899	148.307	112.56	165.628	199.104	177.26	177.346	235.337	203.243	219.062
evm_TU_scaffold_4190_239	41.8756	42.8705	39.9534	47.2175	63.7421	71.726	59.4046	73.3633	183.299	171.827	190.372	121.693	205.24	202.498	200.919	258.66	233.762	256.766	203.806	136.014	528.227	353.12	466.086	406.683	149.254	154.698	117.075	104.943	253.545	227.879	284.935	210.184	89.3735	60.5201	71.959	54.2247	106.52	81.8094	121.631	99.0643
evm_TU_scaffold_748_116	3.22035	4.65049	0.714154	1.70932	17.3411	19.2893	20.4732	46.601	5.20058	5.33034	1.93452	2.33769	107.134	132.012	78.8768	84.9634	32.4364	42.4538	26.7404	22.2332	1128.12	747.898	695.486	809.996	29.7063	40.2284	25.724	19.8301	683.592	450.333	785.45	358.541	5.72418	5.18644	2.20329	2.81775	55.4937	40.9057	101.551	100.873
evm_TU_scaffold_704_36	167.33	195.287	185.703	209.026	82.1372	96.8489	71.5163	102.715	173.368	116.974	175.49	121.282	151.23	183.872	125.288	192.056	179.779	271.657	312.937	318.757	208.107	227.654	174.943	148.256	269.452	259.357	229.101	208.462	120.487	114.052	139.943	180.347	111.401	124.973	150.679	152.782	101.185	126.846	127.889	134.391
evm_TU_scaffold_10627_3	198.246	213.958	241.05	216.405	125.548	122.589	98.3837	128.134	169.611	129.945	177.523	123.642	137.085	161.183	107.745	173.322	220.537	276.238	251.683	259.532	169.141	172.703	186.595	171.919	215.393	189.824	206.997	191.454	96.165	95.0153	135.383	120.936	157.452	175.376	205.942	222.882	109.416	130.524	128.855	127.002
evm_TU_scaffold_432_93	352.51	335.938	319.976	400.274	309.452	192.007	103.515	143.56	221.961	334.217	268.159	271.183	173.609	170.188	249.138	264.468	204.318	174.366	106.779	154.496	49.7736	74.8809	100.905	83.7276	147.223	117.616	92.9409	130.213	47.8042	54.2809	74.3612	45.9396	121.08	151.652	90.6395	273.528	62.519	105.855	94.7864	70.7368
evm_TU_scaffold_369_82	102.806	104.319	120.376	111.678	68.3581	77.0306	58.7546	61.1272	129.284	125.219	140.1	111.85	101.235	124.527	103.959	130.008	250.061	281.325	289.05	214.445	313.941	263.286	324.712	293.696	200.505	277.17	232.19	215.658	300.222	236.27	236.028	189.062	126.577	110.737	141.961	137.944	100.575	98.965	109.439	121.915
evm_TU_scaffold_1762_38	1.04316	4.85941	0.385556	0	1.39893	0.56597	0.987981	1.53913	4.25992	13.909	8.87744	3.96649	5.66822	9.50269	8.41709	10.954	310.261	332.083	344.462	128.586	490.774	304.745	434.686	409.974	252.929	406.385	250.258	411.221	674.012	508.743	348.635	301.314	124.42	93.7405	113.241	52.5519	89.1012	88.6495	84.5991	102.162
evm_TU_scaffold_67_29	352.253	298.702	299.114	415.696	615.747	581.492	534.824	424.102	120.256	222.829	179.66	143.13	230.39	159.796	233.187	206.619	48.2715	44.0972	25.062	38.6569	59.0421	58.6955	60.8783	47.9313	29.1555	26.7646	22.3436	44.4903	44.0762	46.6657	50.5519	67.449	82.6219	101.999	82.3078	137.835	108.885	242.592	137.837	105.574
evm_TU_scaffold_1663_18	8.00539	8.9501	7.76693	15.6892	14.2454	9.38168	4.69134	10.2216	18.5004	36.9911	48.4906	16.811	54.0631	69.5963	56.9876	69.5097	380.377	385.007	379.516	225.522	444.224	317.728	487.478	413.999	326.923	388.473	421.088	200.895	327.088	351.314	365.345	244.177	100.226	93.8936	48.7463	51.7384	45.013	56.0718	105.264	100.957
evm_TU_scaffold_729_82	22.3462	21.2926	12.952	12.4417	25.1475	26.4525	28.4996	68.8236	52.6036	53.7067	32.5425	62.6736	53.3901	81.667	55.322	59.1967	225.746	184.491	227.528	107.204	554.174	395.025	345.916	401.302	313.3	294.032	268.562	222.768	522.822	393.431	632.372	326.784	54.9493	86.7721	50.731	43.2257	86.3804	59.478	119.964	116.056
evm_TU_scaffold_94_120	24.8569	40.808	28.0474	25.5737	9.21751	15.0428	17.5788	17.3744	147.566	130.7	98.4503	143.307	124.513	163.332	147.391	135.31	211.716	270.962	310.415	273.896	300.198	299.669	257.818	244.201	341.752	397.215	283.751	250.686	281.902	237.868	310.214	242.414	116.615	130.809	101.14	67.5041	108.194	94.7996	128.466	161.797
evm_TU_scaffold_18_418	7.03624	7.98715	7.3535	7.06663	7.35855	3.63326	2.9299	4.57123	195.822	239.845	222.757	119.599	94.1161	118.136	130.293	129.811	465.746	593.751	403.874	311.659	350.946	288.336	382.428	321.941	309.454	219.158	341.236	248.462	168.709	203.459	167.253	144.699	84.1297	97.1801	71.9339	51.0154	31.765	23.4606	51.8989	49.1582
evm_TU_scaffold_82_22	2.84529	0.795265	0	1.16172	2.28941	1.66723	0.606329	10.6567	124.537	163.525	73.7812	61.9629	86.705	103.452	152.793	124.142	386.269	386.764	232.964	151.279	690.364	522.867	887.635	931.824	153.651	215.993	113.186	89.2829	278.374	144.52	240.65	129.105	70.3654	18.7281	11.2908	9.05301	12.7352	19.7369	31.5882	17.9134
evm_TU_scaffold_145_161	25.8026	23.2247	17.4571	19.6418	0.270685	0.284732	0	0	110.078	162.871	90.1981	169.617	0	1.3857	1.11435	0.68885	641.589	625.219	671.388	321.366	6.66902	0.481814	1.22581	0.543342	862.307	895.111	736.405	582.863	0.697996	2.09559	2.11063	0	208.197	185.576	132.85	70.2698	36.2128	26.7905	0.344342	0.339921
evm_TU_scaffold_122_22	111.156	138.29	116.03	127.077	137.599	186.846	148.982	205.828	42.2662	39.0272	52.1595	45.6424	165.845	242.627	156.206	232.738	108.173	113.15	158.276	144.341	310.854	330.77	290.791	318.049	92.3515	126.232	130.585	153.809	350.157	269.006	370.1	229.682	50.3277	62.2673	76.5111	94.312	169.861	145.856	190.07	195.135
evm_TU_scaffold_891_231	14.1292	16.4234	15.965	12.0872	24.5699	22.9538	22.558	15.3946	277.105	255.397	305.959	180.85	269.582	292.916	270.787	290.059	250.743	279.364	201.124	181.96	201.324	182.941	247.991	185.07	163.178	222.404	185.31	200.682	157.64	182.908	168.201	153.878	175.543	154.34	133.495	130.157	131.902	101.586	159.669	182.93
evm_TU_scaffold_756_96	60.0356	65.7419	71.3007	72.2593	72.3805	58.3529	55.4791	56.8679	143.234	121.14	96.001	109.615	110.937	90.6049	96.9684	103.079	255.747	271.457	304.116	357.652	137.398	176.64	238.258	213.69	313.591	181.134	398.422	398.413	171.657	149.065	131.311	133.705	162.72	172.537	219.586	286.528	154.892	141.49	111.231	125.062
evm_TU_scaffold_1650_152	14.2051	13.7859	10.6318	15.4664	17.4378	19.73	16.2285	22.0874	264.336	206.603	231.464	271.907	138.699	136.716	110.019	109.077	357.694	364.82	445.065	237.663	158.051	201.492	155.282	177.955	318.488	441.631	198.382	206.895	277.351	228.026	182.816	198.776	157.169	106.264	141.894	55.743	102.921	70.5962	100.662	103.142
evm_TU_scaffold_4861_17	2.95	5.49689	4.64272	9.48042	6.18449	4.77065	2.83904	7.19312	203.808	216.491	240.38	161.546	154.744	145.259	122.33	167.053	372.355	437.871	404.829	262.796	363.11	349.748	421.969	402.214	171.907	222.434	220.594	188.637	310.597	215.38	162.465	141.436	94.4297	79.8282	61.3311	39.1344	39.2923	27.1758	67.5845	55.9918
evm_TU_scaffold_632_330	180.589	171.214	173.948	211.226	49.9364	49.6096	32.1466	42.7319	193.721	252.085	239.288	168.532	73.498	74.5607	81.0517	87.1115	302.979	281.537	253.799	276.749	128.862	87.9301	106.788	84.9675	304.818	249.738	333.551	278.564	94.1525	102.77	147.061	102.851	230.633	227.798	256.607	282.005	82.6743	79.1945	82.309	95.4125
evm_TU_scaffold_5811_149	361.921	295.573	305.71	496.754	877.195	833.613	597.84	439.83	95.0667	184.98	92.5825	104.452	252.353	168.814	296.343	244.7	16.8214	9.44682	9.88996	26.6432	37.6036	26.3314	33.4956	32.5219	14.2169	8.8858	15.0005	14.8805	16.3482	17.7242	32.2698	30.053	27.7064	63.3566	50.2244	99.5831	67.4966	97.6592	87.5956	67.2307
evm_TU_scaffold_183_42	12.9478	14.6898	14.7041	14.4954	11.7625	13.8686	13.425	7.82171	355.161	346.819	378.55	226.096	161.182	157.155	196.089	184.043	323.293	386.044	284.107	230.522	109.338	96.9777	149.558	112.994	257.659	330.862	272.413	235.877	127.658	142.599	90.9609	109.953	234.183	210.136	177.173	167.362	89.734	72.7138	109.429	118.251
evm_TU_scaffold_928_23	2.44978	2.73888	2.39039	2.56061	7.70273	6.50748	5.91653	9.67584	74.3216	92.5416	73.8757	59.3453	91.6043	111.31	89.5755	98.6285	272.283	296.066	275.893	175.897	287.57	329.273	388.373	339.546	241.423	302.024	254.55	214.746	486.083	501.168	158.192	320.434	145.857	99.3561	81.2567	49.6516	118.093	100.813	177.535	201.228
evm_TU_scaffold_254_70	58.2812	67.336	61.1584	81.8719	90.8131	86.5039	67.4542	81.7818	73.3827	75.205	100.108	62.8336	212.057	197.473	160.706	289.095	158.254	198.199	198.855	159.124	344.589	319.25	335.475	296.218	202.077	205.607	189.04	123.076	208.588	247.372	258.818	259.753	95.5422	108.827	109.865	109.9	113.1	152.861	178.742	204.747
evm_TU_scaffold_264_54	70.9323	61.7485	73.2072	94.2113	105.829	110.935	98.0651	71.9939	103.982	140.727	109.746	80.317	74.1154	79.8567	113.987	85.5952	209.992	234.085	204.318	190.63	99.8201	103.419	132.388	126.721	327.452	352.392	442.6	316.017	320.042	338.945	213.957	246.046	186.043	197.015	121.268	125.57	96.8938	121.091	127.429	198.821
evm_TU_scaffold_1430_55	252.006	197.152	177.098	224.818	528.327	348.579	228.23	322.908	52.6036	56.2906	130.665	75.4037	209.023	208.484	86.1054	291.221	240.18	149.292	80.4066	32.0563	286.417	128.036	317.904	338.573	22.0951	36.5775	26.8071	84.4006	289.632	208.953	338.923	110.855	31.6991	57.4425	67.1811	42.5134	53.8943	65.5041	42.8162	50.4783
evm_TU_scaffold_810_44_evm_TU_scaffold_810_45	10.9122	11.2341	9.92171	8.06435	14.5551	13.5698	13.1772	14.5647	264.76	277.251	245	189.942	188.446	245.878	239.68	222.973	240.73	288.032	207.35	197.09	308.125	315.702	335.684	336.494	156.653	142.738	142.778	164.397	302.434	253.34	186.695	207.643	108.789	75.417	74.6591	44.9191	103.789	68.6169	116.292	115.181
evm_TU_scaffold_448_430	3.82501	3.80124	3.58148	4.02583	4.84018	6.19817	5.5548	3.70453	105.649	103.253	86.804	71.3988	126.005	170.08	175.922	159.525	155.224	181.779	182.524	147.047	192.413	247.787	297.574	257.147	275.738	265.25	240.358	194.02	523.66	574.567	295.464	401.08	121.659	84.2795	66.9949	38.8096	102.437	118.077	182.241	281.448
evm_TU_scaffold_415_122	0.403116	0	0	0.164591	0	0	0	0	224.706	302.667	211.889	231.593	94.8139	76.4778	95.9116	90.4814	659.36	631.809	574.49	354.445	274.919	170.319	268.353	236.143	281.991	283.743	223.473	306.035	162.134	99.4795	142.508	90.371	95.6426	67.4632	61.2283	22.7665	35.8606	25.6024	33.962	19.583
evm_TU_scaffold_1123_45	599.725	540.998	925.08	746.753	510.243	513.207	328.735	364.073	122.005	129.567	265.053	165.462	79.4889	75.1423	60.1748	139.414	164.256	149.608	113.434	69.2929	32.2803	29.2975	48.3938	39.4493	22.883	37.1859	27.266	36.1585	17.1038	12.6792	12.9298	6.84451	14.11	7.22602	11.4053	10.7343	6.21778	6.79364	3.75014	5.553
evm_TU_scaffold_830_193	95.2596	125.092	123.72	135.426	83.7603	113.848	77.7497	105.707	134.464	120.781	140.271	82.2757	147.242	205.356	149.845	241.891	255.646	302.13	244.415	239.837	341.019	294.821	322.416	309.558	179.499	167.966	198.181	145.04	153.096	141.135	148.711	164.873	66.852	66.8891	69.1685	94.0305	86.9965	105.896	120.342	130.243
evm_TU_scaffold_18_393	0.295199	1.65017	0.654641	2.41058	4.01967	0.96097	1.25813	2.01024	6.24667	10.0437	13.8909	3.97964	7.26722	17.0701	19.5568	17.4365	270.186	221.389	399.033	129.779	678.739	332.054	577.954	486.685	198.558	277.989	128.277	248.012	562.079	517.245	432.745	288.256	92.6239	57.4643	108.255	33.5782	65.073	70.7388	67.6374	75.2586
evm_TU_scaffold_4503_68	40.7806	41.4288	44.324	28.8799	3.42251	2.40008	2.37306	10.0414	120.988	178.814	167.931	190.545	35.0283	36.2277	11.5947	34.2947	813.489	753.037	619.543	253.409	236.571	188.091	210.367	226.852	361.97	397.957	383.726	335.056	119.327	71.0252	54.3462	43.0839	126.422	67.9206	79.9204	65.7933	22.5584	24.8033	10.9753	8.77495
evm_TU_scaffold_1172_65	22.7824	18.1196	14.1711	9.98263	25.7947	21.164	31.9714	49.3809	83.5468	78.9447	85.119	129.942	147.701	169.903	80.705	124.722	290.794	277.279	244.651	136.696	464.163	363.333	327.465	365.893	270.706	252.96	262.324	204.362	327.697	268.039	355.331	256.926	97.0525	70.0368	80.2171	37.791	107.568	64.8257	101.066	93.0745
evm_TU_scaffold_11557_1	13.604	14.8106	13.5589	7.98846	30.4639	32.7414	49.0766	66.6176	53.4547	57.3476	37.8	84.3283	118.381	131.13	117.039	99.7964	118.482	122.098	118.658	93.1571	587.65	430.601	364.173	487.108	209.151	190.21	167.764	141.314	476.697	372.812	519.523	364.58	65.68	61.8646	49.7797	26.1409	120.754	89.0927	139.128	155.875
evm_TU_scaffold_892_85	20.4528	20.257	15.7318	21.1404	40.0874	25.9125	28.8601	33.1885	51.9195	59.4724	62.9076	41.9421	94.2775	97.4271	81.6937	99.0413	150.692	126.852	116.53	140.372	241.021	354.338	431.12	388.255	162.535	139.212	250.804	199.103	451.272	557.716	359.374	348.134	105.376	115.734	106.148	87.5005	148.76	176.036	221.03	227.931
evm_TU_scaffold_1061_8	63.0101	65.7187	63.6917	75.6227	169.468	170.876	120.722	126.057	52.9481	67.14	63.3952	48.2316	156.374	165.585	155.824	194.03	124.872	149.446	134.421	130.284	267.343	230.526	253.791	231.905	168.458	166.233	180.405	159.365	265.488	298.306	351.752	273.759	120.345	134.025	121.216	136.335	153.938	184.599	187.812	201.513
evm_TU_scaffold_4782_74	146.685	146.225	231.245	191.954	302.81	225.714	166.266	220.94	54.4558	38.4075	66.6508	41.6874	191.495	213.982	110.603	216.451	139.524	143.379	125.8	93.8915	420.51	328.549	319.448	397.247	122.456	83.9	72.6482	77.6785	290.538	192.17	244.574	181.603	53.3209	41.1249	67.1006	52.3863	76.8841	100.938	84.4047	102.157
evm_TU_scaffold_11321_132	28.5051	34.0348	39.2785	36.1587	41.1103	29.3697	26.3421	37.315	167.982	161.09	143.804	170.474	250.425	260.875	232.355	266.997	265.419	310.788	207.354	248.606	341.37	242.089	323.858	322.172	245.715	171.527	303.744	149.405	128.977	104.763	140.909	119.013	110.789	114.722	104.897	199.224	72.4639	68.5615	80.8423	61.5205
evm_TU_scaffold_985_46	26.476	41.5684	29.9006	34.0317	69.4939	78.3673	50.6736	68.9463	64.1618	62.4434	69.7053	44.2347	106.837	144.477	151.478	150.787	159.962	202.046	181.31	123.727	358.05	274.134	372.769	275.638	171.017	224.967	164.491	125.728	367.788	334.787	314.711	253.121	110.643	109.862	169.737	134.16	144.289	174.247	208.078	211.123
evm_TU_scaffold_1082_75	166.7	190.112	175.598	170.915	103.179	123.004	116	123.61	148.872	111.845	144.028	143.419	158.156	168.241	125.462	175.535	194.674	212.225	256.931	229.297	155.349	157.808	133.253	137.689	263.409	229.896	228.837	184.884	118.249	139.542	171.706	162.034	133.125	136.615	164.32	165.013	99.4845	105.957	115.699	117.573
evm_TU_scaffold_3999_163	94.7426	122.267	84.2643	113.931	32.9465	44.6281	22.7697	42.3468	219.238	222.498	217.029	119.08	94.3889	108.065	80.9321	138.817	453.205	552.982	418.11	288.647	258.52	236.882	279.633	247.063	233.383	237.653	262.606	170.143	140.927	92.3744	112.291	98.9556	94.8233	72.0846	78.9072	80.6213	45.8897	47.4254	53.6417	42.5446
evm_TU_scaffold_5642_26	186.339	199.829	231.366	225.868	107.124	108.892	71.0069	67.8524	147.362	152.906	183.647	126.476	99.4434	104.298	83.0494	115.925	302.469	326.65	200.531	176.624	120.59	88.3897	142.362	113.343	205.163	255.684	232.056	264.153	119.271	130.731	123.732	113.667	194.511	214.748	184.151	236.485	80.7247	104.626	98.8309	103.848
evm_TU_scaffold_7959_286	0.579927	1.08061	0	0.31571	0.59824	0	0	0.526556	3.44471	7.99914	8.70931	1.80418	3.60132	7.04383	2.46281	4.87176	397.879	456.445	503.943	161.379	265.305	265.149	314.533	339.116	239.987	567.014	258.18	395.913	530.05	440.297	266.121	234.39	111.149	103.686	89.1416	37.5187	73.1119	82.8935	92.5411	73.4731
evm_TU_scaffold_1760_166	125.76	158.096	132.281	200.115	178.736	161.233	94.6849	144.591	63.0763	72.4753	69.2077	51.5855	243.144	258.088	178.33	333.933	129.197	161.079	91.9005	73.4813	435.29	254.327	321.412	324.261	110.909	78.1148	159.629	115.164	256.396	196.4	306.067	187.765	44.6013	37.6971	45.6731	44.1933	87.2285	144.333	132.761	134.07
evm_TU_scaffold_1917_6	0.630692	1.37106	0.233107	0.171673	0.390365	0.410622	0.298666	0.572649	1.63898	7.15281	3.15723	1.96211	3.63682	7.99349	8.83873	8.27847	227.862	235.677	228.56	89.421	393.254	343.946	466.106	447.159	181	323.728	207.227	243.658	813.673	624.909	430.7	333.08	73.7623	63.0055	83.712	37.9602	91.0388	98.4829	120.009	127.782
evm_TU_scaffold_1225_79	74.1573	87.1731	85.0878	103.248	82.98	122.274	100.411	130.336	158.435	124.933	166.352	113.085	198.035	238.259	194.675	231.935	135.355	153.596	192.814	151.883	243.886	236.448	209.745	195.278	171.189	187.311	128.868	137.031	187.832	187.08	226.73	222.004	131.615	121.608	120.816	99.681	171.484	146.549	149.727	203.09
evm_TU_scaffold_670_183	111.891	112.482	112.024	108.076	73.7884	73.3421	40.5473	55.3837	159.78	232.026	190.165	111.581	75.1195	104.039	89.4577	126.513	451.842	477.012	304.35	210.055	350.926	243.483	348.668	331.688	233.961	180.209	223.546	123.572	152.783	122.643	161.514	75.1341	138.981	90.5527	83.2931	62.8846	43.5245	45.0526	39.1776	48.6869
evm_TU_scaffold_1217_138	146.123	143.828	171.174	158.605	120.715	104.833	75.4879	90.0495	101.322	144.919	145.895	113.754	104.857	91.9937	113.084	129.03	290.429	294.818	239.42	163.554	156.532	108.433	167.835	154.537	260.317	293.494	248.88	222.07	118.215	145.632	200.831	132.327	181.992	201.538	187.831	205.728	95.4924	99.3631	90.8065	90.1101
evm_TU_scaffold_11557_17	61.8773	77.0934	87.6915	76.5405	102.885	130.394	90.5075	166.304	42.0013	37.372	65.6171	57.3334	153.231	257.547	146.239	222.322	72.1537	132.29	129.387	101.112	310.807	330.367	286.84	343.897	176.613	191.747	131.026	104.39	388.605	267.261	420.114	269.921	51.499	57.9418	74.65	64.6554	124.139	138.204	149.621	211.447
evm_TU_scaffold_598_83	132.2	172.163	148.813	123.611	78.6605	85.4768	87.291	77.7154	131.577	107.797	138.574	119.863	147.855	185.864	132.02	178.32	144.335	242.857	238.714	300.526	197.08	250.054	236.711	199.636	209.143	223.713	169.195	182.366	150.961	104.996	124.255	157.835	119.384	127.348	158.41	167.903	144.864	119.26	135.864	140.791
evm_TU_scaffold_952_171	28.5089	30.5169	50.1742	32.5923	32.663	25.6698	29.5575	20.9836	7.9716	20.1916	18.219	10.316	11.7847	14.1263	9.58263	17.0066	313.98	401.599	351.164	229.508	102.776	166.666	307.733	334.903	122.632	156.791	329.478	514.321	432.939	512.717	295.084	242.937	127.507	178.05	102.589	107.306	98.5529	106.666	172.89	208.388
evm_TU_scaffold_500_64	49.3589	61.2436	48.5919	53.1138	57.6273	75.5845	56.6876	57.1724	101.126	86.5348	118.849	93.1235	198.837	244.277	192.915	260.062	169.692	208.115	210.97	182.301	283.724	380.571	388.22	323.62	163.857	183.772	149.113	179.383	297.935	223.622	224.392	211.552	55.2581	53.8355	69.5394	50.8204	104.699	105.485	138.021	142.344
evm_TU_scaffold_729_81	13.6246	17.7711	14.1	11.1257	24.1742	26.6115	33.5502	35.2565	36.4178	50.1143	28.1911	48.0382	47.7431	70.5109	42.8167	63.6657	204.852	161.429	136.811	139.834	475.552	395.273	389.525	424.308	298.491	346.94	275.708	211.465	540.732	455.549	346.306	309.352	91.2551	66.1459	69.6014	27.455	70.1294	42.5497	95.1178	110.841
evm_TU_scaffold_1046_328	112.75	118.664	101.187	85.5522	7.62736	8.84948	12.3596	9.95303	76.2379	103.153	79.8887	70.3073	5.44799	10.9291	6.18091	8.22202	460.685	476.232	380.035	203.769	89.6242	77.1292	84.4588	77.3143	305.195	423.698	335.207	534.801	207.071	153.28	74.9838	85.3828	315.577	285.817	392.149	155.534	128.959	101.758	42.035	38.2814
evm_TU_scaffold_1260_311	154.139	144.106	150.883	173.835	181.201	164.557	131.159	117.448	85.5367	136.941	103.82	85.0562	110.48	103.763	134.924	113.912	155.863	159.927	163.295	143.129	150.081	165.837	220.146	186.349	194.909	221.465	204.354	175.166	209.921	202.602	170.315	152.718	164.414	187.944	133.288	221.269	115.584	162.966	143.594	145.182
evm_TU_scaffold_4598_30	19.3221	23.0024	11.6645	14.9018	15.68	16.9131	14.3351	17.3977	294.819	326.73	285.234	198.37	116.561	136.051	146.334	147.608	404.28	557.246	359.026	244.309	401.232	305.829	403.18	386.227	145.643	125.843	164.633	114.091	104.852	89.5008	102.577	78.2102	105.192	70.9565	64.3361	56.6966	46.1246	34.62	49.867	37.7127
evm_TU_scaffold_419_214	227.766	240.33	306.821	289.742	369.096	305.866	226.304	236.286	78.8338	68.9878	123.087	84.594	184.11	142.363	126.351	174.928	40.7868	35.8779	44.6528	44.6512	28.9495	38.7792	49.8704	41.6565	46.907	62.0302	55.4127	55.6983	72.7865	72.4319	60.9136	70.7516	192.802	221.646	292.153	359.18	296.982	326.356	250.646	281.178
evm_TU_scaffold_9874_38	165.278	215.016	218.127	238.164	169.041	183.719	123.558	142.335	101.017	74.5084	130.766	91.5504	186.812	250.349	173.463	288.588	97.9772	196.431	237.425	265.834	240.085	236.271	173.441	174.54	167.335	152.524	117.533	119.354	68.1991	80.485	133.267	147.287	54.5194	63.5114	86.3264	108.381	94.5005	136.002	156.797	164.34
evm_TU_scaffold_10817_66	7.17923	11.0892	6.70353	15.2734	9.35487	5.41218	5.09963	12.0936	95.1072	97.8097	152.458	80.9152	134.88	170.608	70.6452	170.069	306.952	346.474	242.247	165.817	303.467	330.116	389.484	399.265	188.437	116.188	213.694	141.835	252.083	218.78	185.094	155.773	143.672	162.984	161.833	139.31	142.909	134.627	170.028	158.006
evm_TU_scaffold_836_16	13.4149	16.9249	9.91646	9.81348	1.55684	1.91057	0.992609	1.99834	119.681	115.777	121.858	96.946	8.27485	12.2868	4.36178	12.436	559.939	684.745	613.896	378.36	62.744	43.5685	36.2303	36.8058	656.868	839.572	573.741	433.539	34.1233	27.4535	24.4471	18.0732	221.604	130.335	120.273	83.81	27.051	24.422	7.81188	6.40822
evm_TU_scaffold_938_260	192.383	243.278	291.661	346.496	55.1405	38.5013	36.0051	41.5776	135.999	109.817	165.701	125.835	61.5742	59.9232	55.2825	79.537	193.388	217.489	304.025	255.36	215.36	93.9185	138.307	118.793	220.65	427.107	239.867	266.904	117.059	92.0016	152.892	85.2573	151.35	188.758	215.958	131.953	82.929	75.7592	68.9356	91.928
evm_TU_scaffold_6394_5	141.483	113.409	136.15	151.097	67.1899	60.995	44.2138	42.5315	106.469	133.618	133.57	104.863	52.0152	57.2148	56.0248	68.9305	293.981	379.216	277.725	264.672	114.463	70.9155	81.5761	82.3468	347.835	363.87	371.968	361.26	99.0045	116.385	114.06	92.0431	219.341	262.699	222.668	266.651	83.199	90.5217	59.7142	74.4688
evm_TU_scaffold_113_101	1.79361	1.74372	1.21056	1.08257	6.95051	4.72182	2.99127	16.4094	44.2078	68.4114	60.6654	49.1689	191.046	241.966	101.837	206.666	260.572	265.923	178.299	85.5239	649.827	697.716	684.379	680.918	114.198	132.636	108.264	94.7245	365.675	216.11	198.341	181.799	37.0043	15.7265	21.4484	12.9644	44.1541	37.0231	48.0775	47.7027
evm_TU_scaffold_3682_4	0	0	0	0	0	0	0	0	7.66409	21.2847	12.8399	7.13618	1.45683	3.22107	1.99254	2.70978	544.498	480.776	418.588	103.259	363.042	244.328	453.712	476.831	254.274	380.971	200.886	362.529	524.69	396.691	388.72	143.953	111.682	27.5973	43.2293	22.1439	66.1514	37.1957	42.1146	31.8491
evm_TU_scaffold_8592_6	61.4495	67.0846	70.2203	82.7665	119.203	92.4414	73.3311	79.0639	105.959	144.39	128.113	123.4	134.682	126.1	132.354	161.925	222.565	254.428	238.163	202.628	159.975	128.55	190.071	157.361	314.265	290.03	299.826	225.388	152.998	182.214	171.136	175.158	171.187	189.933	141.262	181.486	99.5004	97.0393	112.705	114.18
evm_TU_scaffold_195_71	140.847	140.182	190.042	258.553	165.688	137.275	117.827	99.6693	113.869	154.354	233.468	144.887	122.598	118.627	127.106	211.605	315.835	225.09	199.892	228.927	93.4461	90.5175	117.92	107.172	258.719	205.188	329.616	183.461	43.7857	62.3407	111.756	56.0881	119.998	192.1	153.448	295.161	79.5932	83.061	78.1636	64.7398
evm_TU_scaffold_1622_236	44.3555	48.518	46.832	41.7834	46.3808	42.1841	42.2603	48.555	190.688	187.511	208.099	162.482	156.525	174.119	204.247	182.771	140.214	194.247	192.646	174.432	151.335	209.978	218.949	205.947	245.251	249.841	277.401	203.804	264.567	249.537	218.45	185.35	154.432	128.264	119.524	123.548	87.7464	92.0546	112.282	132.491
evm_TU_scaffold_3664_41	18.5365	22.7558	11.9694	25.9107	21.0566	17.3219	8.2875	28.6616	75.5961	90.1401	87.2805	56.085	124.567	142.213	99.396	152.126	406.002	374.27	337.527	181.363	537.996	527.006	592.764	529.618	146.893	159.916	124.813	112.396	361.893	160.055	194.05	146.02	48.7068	14.9649	29.8407	18.1706	26.1714	36.5413	46.8761	29.9596
evm_TU_scaffold_6424_13	0.801105	0.559777	0.999311	0.327089	0.557821	0	0	0	192.607	150.924	187.883	116.929	166.501	157.853	186.138	202.604	365.516	281.039	257.186	238.237	194.613	179.276	296.819	202.791	319.841	328.126	305.881	269.794	235.58	196.894	92.4278	137.392	122.585	137.995	96.3282	69.5377	67.007	82.814	118.899	150.452
evm_TU_scaffold_1986_30	91.0076	116.585	89.4144	111.71	58.6462	76.0338	59.7357	89.0388	223.244	195.843	184.396	122.002	150.901	176.348	162.545	184.742	229.543	320.89	243.313	247.97	185.919	192.279	165.686	152.069	272.031	207.904	214.178	188.031	120.89	107.872	128.221	159.237	106.39	103.05	107.782	109.617	111.181	114.158	113.154	107.56
evm_TU_scaffold_9204_129	3.92772	6.8197	5.67484	5.44279	3.16773	3.09964	2.83225	3.07995	22.071	63.0964	42.0649	17.4033	9.18622	19.1391	12.7375	17.9506	483.439	551.38	417.271	222.62	203.381	199.642	278.147	234.6	358.197	494.079	359.57	536.627	394.078	292.767	163.135	201.08	124.269	73.0078	86.1551	45.1597	41.0201	40.7984	24.7406	37.5133
evm_TU_scaffold_991_89	243.068	226.636	176.335	267.113	278.617	231.492	185.24	162.958	183.623	281.386	216.382	187.388	206.357	192.393	276.068	258.357	158.431	148.672	97.8782	143.844	118.765	90.5093	115.135	102.77	112.254	74.235	99.6394	95.3648	49.0194	47.2511	95.9383	54.4262	109.215	129.301	74.2556	190.048	76.9574	139.531	110.973	85.6765
evm_TU_scaffold_1819_286	44.2965	32.3198	32.5471	28.9814	22.4623	30.2298	31.086	49.0634	112.043	144.284	96.7139	167.141	42.7888	55.3811	60.1748	36.7776	347.072	302.273	317.422	184.653	194.871	201.97	207.557	248.648	334.359	323.086	306.944	363.299	312.182	229.308	230.846	158.183	141.471	146.119	119.401	81.2955	108.091	77.1663	80.471	89.1861
evm_TU_scaffold_493_345	9.93482	9.60312	10.1897	11.5606	4.68871	3.15326	5.73382	4.22837	360.295	337.905	270.426	321.698	132.616	130.244	161.855	140.348	369.268	390.002	330.937	281.651	203.472	168.558	197.537	182.214	290.684	254.774	261.289	234.229	99.4984	101.558	94.9951	107.88	129.757	99.8276	112.833	68.357	48.2191	40.8342	46.3476	51.158
evm_TU_scaffold_1745_13	157.565	188.252	188.641	204.957	85.714	113.717	75.2866	107.556	186.532	118.31	215.918	127.544	128.217	171.58	124.923	165.828	145.202	256.811	265.231	314.992	131.406	141.121	99.6878	103.278	238.178	186.309	211.732	148.847	55.4823	64.1251	98.3597	121.564	138.708	154.12	166.487	180.787	127.688	107.31	124.955	124.085
evm_TU_scaffold_1069_175	90.0631	119.168	104.092	108.042	232.419	229.009	199.009	168.81	99.6527	86.8647	101.92	76.3604	330.264	272.355	383.474	299.894	56.5279	83.0781	48.153	158.306	244.558	211.376	263.953	257.686	49.0492	27.4853	63.7401	45.038	158.727	161.66	328.826	190.661	49.4251	48.4796	50.9813	79.5737	88.3041	153.02	137.668	199.291
evm_TU_scaffold_1390_40	9.2976	7.7961	8.04126	16.0958	11.0491	8.4747	8.18942	7.97764	107.278	101.912	120.455	86.3902	127.559	148.477	105.898	140.737	204.398	225.529	207.551	108.312	307.51	267.76	304.908	311.656	286.244	343.521	246.869	156.855	357.924	338.595	350.448	243.307	136.523	110.417	87.7847	51.4739	86.7674	62.1493	122.109	122.275
evm_TU_scaffold_48_655	572.536	514.711	620.94	795.23	545.604	392.409	333.291	315.513	53.9804	97.1349	95.6436	63.1261	81.4292	70.8096	80.1606	94.5727	45.9231	39.7121	30.1281	39.1726	45.07	27.4738	52.1545	34.6366	21.3815	20.5834	20.8392	24.1637	24.2887	20.8349	29.4707	17.6425	47.2418	98.3234	65.0965	278.622	74.2683	115.783	87.9042	66.9952
evm_TU_scaffold_2548_85	10.4349	12.2804	15.8332	11.212	18.3562	26.4602	20.4812	35.9038	142.519	118.176	189.153	181.398	178.141	225.136	123.323	171.932	209.847	151.776	164.916	59.2726	458.301	400.858	418.714	447.954	104.49	149.747	55.2766	71.807	384.807	304.397	328.67	189.418	64.9397	44.2255	69.1389	43.4676	143.19	82.6255	118.702	104.158
evm_TU_scaffold_917_111	8.81715	15.2724	9.50119	10.1409	46.5028	43.6606	38.3725	88.7958	12.3095	15.3022	12.4334	7.46937	134.517	175.101	93.822	164.016	73.4185	65.2428	61.1513	17.1474	516.992	683.125	856.632	763.417	34.1279	43.5562	20.8317	31.6356	696.885	490.336	303.864	252.032	15.3558	3.82614	16.1433	3.65493	30.9881	39.3799	83.7973	70.0768
evm_TU_scaffold_285_111	1.2371	2.92576	1.79378	4.89563	8.18708	6.19564	4.86692	11.7941	96.3398	100.545	112.044	84.5722	233.319	206.242	176.887	228.209	176.697	210.386	212.429	133.966	411.481	535.631	602.012	559.222	87.5992	96.4718	104.444	90.2249	404.915	316.306	222.054	189.129	45.3027	49.7094	31.1213	22.103	52.2832	34.4627	95.6822	81.214
evm_TU_scaffold_995_266	0.848475	0	1.50528	0.415717	0.630193	1.32579	0.361619	0	189.184	156.981	171.087	113.153	145.989	164.397	184.956	165.319	238.176	291.65	247.735	217.885	201.844	157.603	234.492	177.729	247.849	303.298	235.86	196.105	248.901	288.936	213.138	182.347	166.292	179.188	130.034	97.1871	82.5997	90.1951	140.828	178.062
evm_TU_scaffold_7365_41	2.07764	2.58092	0.921489	1.92281	1.20022	1.44286	1.18065	0.94322	21.751	65.2122	38.4131	15.8001	8.38637	13.1662	14.2055	19.5262	565.021	571.056	472.62	273.47	211.453	153.666	214.305	171.568	388.098	561.667	408.264	548.197	276.112	205.97	147.732	151.375	127.382	95.4363	98.1768	49.6894	33.3226	50.0364	23.0113	37.3575
evm_TU_scaffold_5768_1	0.229838	0.321202	0.127424	0.187685	1.63596	2.2446	1.8775	4.38242	51.7076	43.538	46.2528	28.3632	222.81	242.963	287.697	273.871	51.0811	70.699	53.2598	56.541	573.243	466.677	553.709	507.997	38.207	47.4841	50.1211	37.0301	420.937	437.78	411.111	355.104	34.8146	27.6815	17.7693	15.5399	112.132	103.838	182.597	209.64
evm_TU_scaffold_1659_446	193.092	214.433	246.865	263.038	162.577	180.882	130.051	138.507	123.65	84.6142	156.152	104.633	182.685	184.099	146.275	221.695	87.9052	145.133	158.936	193.029	101.833	136.994	105.39	88.8673	172.852	134.849	153.342	148.943	77.2107	89.8486	129.596	153.676	109.369	146.942	160.427	173.657	127.81	165.736	156.091	177.697
evm_TU_scaffold_146_24	17.2876	15.9307	20.4931	24.0758	22.4897	22.1015	22.8183	18.0654	37.7373	57.9227	46.9526	21.2523	28.9859	58.9594	68.5976	64.4115	242.125	282.138	234.776	147.663	408.911	408.484	489.053	445.73	166.477	270.171	176.156	303.105	599.992	389.791	264.937	263.022	51.8866	38.2085	39.8274	26.8024	59.651	43.267	45.5375	59.9534
evm_TU_scaffold_1748_141	30.8879	30.9911	31.4946	43.3904	77.0066	61.8771	52.7802	46.26	135.198	149.166	182.738	106.845	143.931	111.13	139.04	181	236.243	256.698	232.746	157.01	174.757	215.957	298.175	230.519	225.608	219.752	202.561	168.354	266.313	260.48	175.782	185.311	124.029	122.662	125.319	99.5662	102.359	105.369	135.717	157.059
evm_TU_scaffold_6667_200	149.86	133.555	135.799	175.207	135.487	117.083	118.49	102.403	177.149	168.978	204.882	151.656	152.384	137.376	151.293	157.989	226.982	219.411	174.631	131.553	122.231	106.691	149.624	147.665	149.362	145.741	148.602	181.335	122.56	131.073	111.48	109.498	186.424	172.529	167.161	155.459	149.417	152.881	124.668	124.434
evm_TU_scaffold_9809_10	38.2166	36.3097	29.9885	33.6767	49.4396	41.7245	25.8935	103.412	175.304	172.622	273.05	282.297	289.706	325.615	139.861	315.069	193.292	163.876	134.622	97.4466	360.483	407.897	262.499	358.242	132.522	124.495	95.4059	80.6272	203.495	159.111	163.563	131.897	78.8028	35.994	76.4295	50.5091	83.3651	97.0798	76.3178	78.1452
evm_TU_scaffold_6017_9	179.754	192.657	239.891	218.665	9.42252	14.0413	11.1603	9.37004	371.485	303.398	375.473	262.712	11.2328	12.4456	11.5625	13.1422	328.21	412.436	381.036	323.546	3.1416	4.94556	3.82939	3.87973	342.822	402.284	300.269	305.066	2.80352	2.18219	2.11935	4.10194	233.492	226.454	205.641	154.006	42.5867	26.9012	4.91754	5.68877
evm_TU_scaffold_731_93	150.283	136.014	139.43	203.115	230.835	205.473	183.655	140.56	136.633	154.27	159.368	123.405	184.882	172.25	180.329	225.603	153.787	120.997	119.636	87.6183	140.829	92.9212	162.046	139.462	96.6633	88.4141	98.4861	112.28	120.907	128.838	162.08	124.621	145.534	177.821	165.352	193.705	123.205	163.844	147.307	164.963
evm_TU_scaffold_320_197	59.7285	65.491	60.5592	61.0893	69.2439	83.7656	70.6914	108.154	86.4495	91.5919	105.695	75.5467	147.907	191.952	112.624	189.367	156.157	191.203	184.773	162.952	257.553	352.58	304.022	267.187	135.253	179.715	146.059	170.481	320.663	256.809	224.316	261.816	72.17	70.4018	69.9542	48.8659	133.002	104.161	159.87	147.42
evm_TU_scaffold_397_160	332.941	313.229	268.925	355.287	87.2984	70.3218	61.7488	51.3536	244.945	367.71	296.567	230.778	71.8649	66.45	83.7555	101.838	384.495	331.489	198.082	212.125	45.292	32.5623	53.3002	54.5408	158.289	135.218	181.236	208.983	23.9331	27.0756	41.4292	25.0627	124.622	187.785	144.822	223.691	44.9883	44.0506	33.8807	22.9728
evm_TU_scaffold_1007_85	55.0018	49.905	51.1616	76.0086	103.661	108.313	94.0728	72.2463	98.8651	127.214	95.3492	77.4853	67.7736	79.9289	101.094	81.3534	190.876	230.587	208.878	179.276	123.897	98.062	127.54	109.295	286.115	323.327	409.636	262.885	281.701	313.156	201.686	225.679	151.766	179.656	105.957	93.2794	94.5068	110.461	117.601	178.635
evm_TU_scaffold_644_510	0.330292	1.2309	0.549349	0.809145	1.12438	1.18273	1.52501	1.68691	156.339	178.437	130.126	124.677	214.267	222.783	288.776	220.456	142.474	146.754	117.677	105.367	587.34	471.962	441.138	491.196	63.7923	63.8735	50.9203	53.4932	176.861	174.623	391.338	236.553	55.6464	46.9497	44.2918	35.0741	138.041	70.8169	118.979	163.405
evm_TU_scaffold_2260_84	212.081	200.558	209.523	284.697	485.89	455.512	376.691	277.719	94.0684	132.47	126.742	104.851	182.06	128.195	223.725	173.662	44.098	33.9147	27.7789	49.9024	24.5482	41.7721	47.0893	36.766	45.615	44.6783	32.5029	44.7239	40.999	52.3549	50.8296	78.0757	121.815	154.836	128.932	226.401	159.013	333.887	236.806	205.574
evm_TU_scaffold_755_35	0	10.2678	2.61857	7.71385	18.5149	19.9882	11.1834	19.8344	24.5483	28.231	27.5848	8.16336	24.0931	67.3451	56.1631	71.296	358.524	278.274	190.015	136.182	496.175	380.729	533.963	588.765	217.846	187.217	194.931	139.445	391.995	333.199	499.587	286.771	35.2853	49.6094	26.9291	16.9065	36.9958	43.2588	52.0645	54.4554
evm_TU_scaffold_610_22	153.593	152.505	177.503	187.252	187.008	184.506	131.896	126.2	117.254	127.976	138.977	126.002	162.407	151.369	149.289	178.323	202.104	200.687	172.668	136.763	149.06	144.588	254.669	237.859	131.65	111.733	141.698	143.55	113.363	128.999	185.752	104.532	132.633	133.302	102.618	142.537	91.1783	106.861	95.1015	96.9632
evm_TU_scaffold_86_86	37.3246	41.3751	38.5121	46.142	59.4662	48.4892	35.105	92.1376	124.324	151.748	255.876	139.235	265.127	342.064	125.927	296.54	244.804	176.166	125.466	107.781	524.087	416.922	450.925	463.937	30.2195	27.3976	34.5078	41.9791	333.434	179.679	216.62	120.871	55.0201	22.7477	41.6153	24.1914	41.1852	40.6297	39.8647	53.3212
evm_TU_scaffold_508_235	7.07236	10.0571	8.6674	7.39638	2.3807	1.05017	1.4983	1.18291	40.7655	93.2161	61.1187	30.1087	1.98131	7.17483	3.31962	5.66763	852.81	825.847	652.668	285.343	54.8705	37.4549	103.812	88.3296	328.581	490.323	456.31	667.533	123.175	63.8146	64.3724	42.5257	144.218	84.1015	106.792	68.4945	28.8784	39.7925	8.10862	9.45112
evm_TU_scaffold_604_285	123.943	109.86	113.592	150.686	124.597	126.079	84.5696	83.6259	182.843	195.446	211.33	168.053	184.437	181.522	173.158	235.373	172.962	187.354	195.31	181.461	127.493	124.707	142.659	139.62	213.464	192.499	222.468	149.474	86.0412	105.878	113.385	92.1576	146.008	168.33	144.86	179.3	84.0151	100.212	96.4347	89.7533
evm_TU_scaffold_1690_79	130.772	151.237	163.843	183.349	68.3587	45.2376	36.2083	50.4152	160.514	148.154	160.699	137.186	98.1132	98.5421	71.7072	132.861	344.144	308.736	266.591	207.069	225.69	131.371	180.722	186.598	255.981	276.98	271.451	228.81	134.141	83.8416	106.896	76.5226	129.438	115.153	106.702	111.262	67.2239	73.528	75.7316	68.3919
evm_TU_scaffold_731_181	133.321	116.097	149.685	149.08	165.867	160.952	130.394	117.022	147.738	149.087	175.403	120.192	179.64	180.436	176.043	192.849	220.777	240.754	150.719	142.482	185.03	160.905	231.444	196.019	115.876	146.458	155.195	137.89	102.115	102.729	114.378	97.8408	100.445	131.823	108.633	136.424	105.702	120.105	115.787	104.146
evm_TU_scaffold_905_174	6.29757	10.8964	4.98774	4.04059	8.9094	11.129	14.0591	9.49598	80.1578	69.9054	26.1212	60.6421	143.96	170.323	138.402	148.083	123.119	113.33	149.406	85.6713	296.485	273.56	235.776	269.932	325.04	327.427	175.348	139.634	331.688	405.946	396.196	354.403	93.8624	69.9257	49.8573	12.5233	197.311	95.6354	195.508	240.897
evm_TU_scaffold_1081_229	93.9055	101.031	87.4168	104.274	24.1628	20.4126	22.2166	16.4792	256.633	215.249	220.112	186.477	62.7842	73.542	87.7414	70.8399	184.124	191.872	226.157	227.423	78.7818	76.7963	96.1978	82.2541	335.778	332.899	351.106	277.562	118.905	149.748	102.65	111.299	251.358	224.441	245.538	207.987	80.1282	81.5802	73.9385	102.859
evm_TU_scaffold_594_51	77.6559	75.7197	67.9412	94.8595	375.038	294.351	204.173	254.558	34.1212	35.2154	85.6302	64.645	149.06	148.645	65.867	188.671	192.399	137.537	182.004	58.0789	227.828	181.657	339.318	321.159	66.237	108.865	78.5161	129.574	266.559	238.898	328.831	136.896	80.5675	63.4643	89.0844	68.0322	88.3233	78.0077	97.9979	72.5962
evm_TU_scaffold_790_15	7.26643	5.45357	6.49046	6.59304	6.49644	3.41678	2.86754	3.98611	379.465	398.501	300.907	296.811	53.0479	59.9583	78.8187	66.6065	460.972	520.753	454.478	333.486	101.232	98.0677	108.626	112.597	321.183	351.062	277.643	219.297	70.2291	56.4198	77.931	49.8183	146.944	120.985	104.955	62.4561	32.5238	30.7303	27.9712	30.2791
evm_TU_scaffold_6116_57	472.577	621.143	534.935	602.062	173.637	202.416	209.228	192.806	116.479	94.7398	121.339	175.198	98.0762	103.402	92.7419	128.762	48.3007	84.1359	93.212	235.596	40.0141	74.9088	51.282	35.144	87.7768	54.2387	82.9198	126.967	24.0233	21.5547	60.7444	38.0397	68.5917	70.8706	93.3937	150.28	78.4055	116.427	64.9785	99.0404
evm_TU_scaffold_400_343	19.4618	21.1222	19.2323	21.5244	31.2768	29.6099	27.115	41.5262	69.893	96.7652	80.128	80.3039	140.167	167.849	87.2172	133.966	223.837	191.648	150.855	72.3974	319.573	446.355	365.103	447.7	196.324	186.848	148.696	161.746	492.954	402.366	190.9	253.917	63.6455	28.8811	51.6728	31.2329	60.9762	74.7439	100.061	107.321
evm_TU_scaffold_1186_39	134.458	146.919	177.598	167.496	188.606	187.854	142.047	199.727	124.085	92.2938	110.212	79.1978	170.181	192.501	148.981	211.488	116.765	177.796	155.568	122.116	139.727	158.416	135.324	112.156	162.14	115.752	150.305	130.127	126.45	110.12	162.919	166.676	91.8438	119.489	136.035	136.646	129.144	143.434	156.104	201.025
evm_TU_scaffold_1218_76	233.473	291.557	294.62	313.672	393.481	283.172	234.056	251.975	109.445	121.446	135.141	94.4783	149.682	142.386	99.103	180.172	227.917	232.144	145.24	106.937	109.233	110.977	148.701	162.415	80.8749	76.898	99.7749	104.229	73.5972	70.0782	79.9439	64.1754	52.5906	66.7729	90.9719	131.584	59.8646	84.4944	68.3853	47.6728
evm_TU_scaffold_1431_44	278.025	262.362	228.509	366.435	306.28	267.832	190.431	177.149	157.811	298.24	230.804	171.877	178.77	146.875	252.43	223.97	123.582	99.3611	79.055	109.447	60.9471	49.7005	72.6925	63.4544	74.474	58.7216	45.0837	60.3487	29.4979	32.6948	59.9443	44.7659	95.837	155.856	82.9402	244.548	81.3893	148.238	109.846	88.3548
evm_TU_scaffold_1353_175	188.28	183.394	193.955	233.001	665.927	592.026	515.418	451.978	45.1433	45.6722	73.9618	65.1227	252.977	156.017	135.721	250.164	50.0018	36.7941	32.6318	47.297	114.142	103.904	113.612	119.3	30.7196	18.6518	32.2866	36.4061	78.36	66.3835	143.822	124.168	26.825	28.3026	30.1537	53.1308	89.0506	158.815	120.916	102.502
evm_TU_scaffold_1709_272	93.3989	89.7552	77.0694	118.316	92.2096	128.189	83.8603	77.8718	101.318	160.022	122.037	102.819	169.853	152.22	263.136	164.925	180.17	170.683	184.306	165.674	198.086	291.664	335.565	299.225	174.09	166.974	198.815	138.385	136.832	207.14	182.215	175.44	70.1076	66.7424	54.1982	64.2315	44.3206	65.1482	72.2317	138.537
evm_TU_scaffold_1296_82	90.4972	76.2909	88.0185	107.142	187.905	136.698	90.4187	99.3702	91.5476	90.7041	107.692	81.0202	198.972	182.688	174.141	262.893	160.444	159.314	119.729	98.6521	267.409	179.394	278.014	279.334	117.348	122.241	144.827	126.788	189.667	191.813	244.068	149.006	84.7008	96.9165	92.1244	107.977	99.6872	128.918	123.771	135.447
evm_TU_scaffold_1831_59	8.94255	9.38766	15.3622	11.4165	41.0055	42.5595	36.8605	36.0235	16.9734	23.9747	7.56613	10.3185	22.1238	20.0539	37.2281	27.8736	214.287	192.116	168.551	168.515	310.509	267.811	491.07	373.054	84.7179	101.967	296.596	339.979	540.751	553.639	410.307	270.549	57.8192	86.4307	33.2628	41.3771	74.2735	76.7029	99.3688	125.309
evm_TU_scaffold_1467_55	57.6877	40.6455	43.9759	23.5537	16.0675	18.7793	26.123	18.9054	159.818	182.018	138.616	264.343	44.8598	44.2684	35.1402	39.1856	379.734	335.182	321.663	236.904	148.449	115.591	112.681	139.311	451.767	438.269	398.021	364.35	132.353	128.423	99.6186	98.3148	178.888	126.233	137.153	84.6042	57.6925	29.5574	32.079	38.1127
evm_TU_scaffold_759_263	79.1508	77.5022	78.9872	86.3056	199.899	173.391	143.094	130.522	55.4844	67.5033	64.3287	56.8127	145.289	146.541	131.488	210.476	118.259	139.126	118.38	94.093	229.04	175.6	251	249.892	127.057	145.031	140.087	112.847	210.298	231.034	284.061	212.099	98.8313	101.501	104.059	109.747	136.498	154.773	158.369	164.176
evm_TU_scaffold_8037_44	69.2733	46.2049	52.3713	40.4977	58.468	68.1648	73.8104	120.078	136.769	126.678	94.5766	222.043	111.038	104.136	99.2884	86.7951	277.511	201.402	273.622	204.897	277.431	238.498	187.549	233.746	180.025	234.494	186.127	166.005	187.203	160.941	256.442	164.596	96.122	101.424	91.559	85.7848	80.1576	71.6253	117.765	116.865
evm_TU_scaffold_1395_162	0.477089	0.740819	0.705337	0.389589	1.37803	1.34601	1.58149	11.0462	31.3496	38.899	66.2355	50.6293	56.9263	65.8839	12.5617	56.11	373.985	355.937	284.985	80.0103	316.879	403.672	378.664	460.754	300.73	375.924	216.463	228.316	493.166	328.182	191.876	198.311	68.5796	26.9483	47.6564	25.5527	28.294	36.5325	38.5663	44.4988
evm_TU_scaffold_1618_141	95.2133	91.5017	139.657	108.667	169.139	230.389	219.674	153.672	89.76	97.8952	94.9519	76.1914	169.849	179.349	194.852	196.027	119.016	136.172	110.752	67.8231	146.083	182.539	208.038	198.397	92.2099	90.0514	83.8411	84.7418	133.417	174.832	86.3851	167.263	99.0769	101.319	109.255	99.5903	152.262	262.727	215.46	266.304
evm_TU_scaffold_8363_41	93.6556	83.0134	90.1633	122.606	129.621	131.326	102.529	70.3802	139.813	181.768	150.249	112.357	99.4581	89.7819	130.457	110.495	244.156	248.618	224.543	203.669	123.714	127.864	178.301	143.919	234.899	224.636	312.624	244.624	103.286	137.273	109.454	120.417	151.117	136.304	116.193	133.628	59.8377	80.7319	83.2269	106.595
evm_TU_scaffold_1149_447	44.5328	61.553	55.0137	62.7425	169.273	235.652	171.748	228.119	35.1117	31.2079	39.0668	29.1201	237.442	338.977	201.211	339.326	46.0205	70.9925	76.6808	67.6712	276.134	351.124	259.303	246.781	57.6067	57.5256	66.3288	60.5975	190.956	191.24	243.191	269.323	22.3672	29.7958	28.5236	29.0511	158.361	159.464	207.263	236.136
evm_TU_scaffold_124_147	146.921	152.346	141.096	207.195	171.789	138.98	114.842	132.493	124.777	124.503	148.789	101.042	172.706	185.528	112.387	213.384	195.848	201.999	178.062	103.419	257.271	182.351	213.443	246.689	157.419	121.464	124.971	127.561	145.943	115.371	192.1	106.174	81.0012	71.2396	90.0052	72.6136	56.7491	87.9144	73.6922	82.6606
evm_TU_scaffold_5576_9	12.0826	12.5362	11.8749	18.9483	10.3679	6.97262	5.16907	11.8744	76.1528	65.0223	66.1212	66.0663	81.6706	90.0545	39.8833	94.5087	337.319	426.635	331.953	182.83	331.745	423.397	383.501	400.361	307.665	349.96	256.642	175.348	231.629	169.085	125.902	129.485	101.654	62.6848	64.6299	43.14	29.6519	41.1891	48.5402	45.3558
evm_TU_scaffold_620_476	46.6275	62.77	69.2329	62.0891	75.3601	94.089	45.282	73.9973	94.2153	85.4756	104.155	56.1862	151.836	164.653	163.011	256.658	183.025	227.565	196.806	139.695	232.747	318.207	356.091	306.667	133.541	144.674	110.209	91.2357	207.345	198.335	265.98	199.283	59.9287	62.479	67.5238	76.8222	91.1654	107.962	126.871	130.956
evm_TU_scaffold_1756_39	82.3487	78.3237	104.743	89.3711	86.5873	86.5506	68.6122	76.7584	222.448	159.578	228.82	186.753	198.413	207.301	127.598	199.657	181.389	186.409	211.816	179.156	110.264	176.76	165.542	162.008	145.357	96.16	161.638	130.503	85.3128	65.3738	66.1721	74.2858	167.138	161.41	287.306	251.856	107.901	104.199	87.9128	67.9513
evm_TU_scaffold_1620_176	12.4435	12.9645	14.6877	14.5318	2.23603	1.65516	2.37608	4.1002	340.358	292.092	220.902	174.691	63.3858	35.0822	91.3702	63.0152	563.392	589.796	548.02	320.661	274.318	179.693	285.027	218.931	233.48	242.358	112.437	128.892	117.026	69.2436	72.4849	59.4145	92.651	28.2947	51.0814	27.672	19.1642	17.719	21.8077	11.0239
evm_TU_scaffold_995_267	0.831058	0.258092	0.307163	0.226213	1.88606	0.541074	0.491938	0.660254	143.619	120.49	146.857	85.1767	202.194	188.825	244.405	240.641	189.857	224.256	181.078	161.356	123.445	179.608	283.993	188.605	217.74	261.867	199.817	180.162	278.322	320.57	106.454	189.592	128.239	124.145	89.2688	54.9778	74.0846	102.943	162.279	213.702
evm_TU_scaffold_110_96	26.4267	31.0745	30.8885	41.0695	74.6538	60.489	67.4391	43.2725	93.8311	97.2036	79.6011	64.4914	160.552	174.267	259.18	202.731	116.884	144.985	106.279	100.494	260.751	213.176	281.095	267.151	137.745	162.42	198.345	129.05	359.534	406.469	226.919	267.379	71.8015	71.5936	53.16	44.6169	90.9871	100.993	118.681	175.15
evm_TU_scaffold_956_126	72.4331	89.4556	75.9201	80.429	30.113	32.3209	25.8313	35.2227	147.106	110.434	139.484	112.517	112.672	123.466	100.361	124.704	241.7	285.251	299.836	224.101	236.727	230.013	228.438	243.382	263.358	283.503	230.645	199.262	202.112	156.369	150.996	141.505	90.9743	81.5954	86.7758	79.1335	55.66	57.933	60.2305	67.6211
evm_TU_scaffold_8571_71	329.045	373.01	373.014	424.691	283.094	314.085	227.304	228.728	83.8845	69.9368	121.117	104.615	159.369	137.907	115.793	161.55	56.2017	80.5349	92.4262	149.424	45.985	78.923	82.1157	56.8512	42.2511	47.0032	65.7098	93.525	39.4547	35.1163	57.8755	49.9991	81.1337	100.913	134.73	176.889	84.2793	194.553	113.555	131.311
evm_TU_scaffold_3239_5	271.813	342.106	319.73	312.118	181.29	192.493	171.537	237.662	116.362	72.6267	147.109	110.491	118.397	132.55	83.6769	143.183	73.0381	104.987	136.013	209.793	89.4478	107.514	73.7919	79.6302	160.524	167.548	140.711	113.478	38.0584	68.9099	71.8436	66.4057	120.585	118.136	159.94	136.612	85.1376	94.9917	112.109	114.42
evm_TU_scaffold_1070_188	107.138	105.369	124.082	131.985	135.509	135.347	102.651	102.024	185.319	154.703	226.68	174.239	106.603	98.9411	92.9535	100.588	189.999	207.552	227.6	195.315	36.8937	46.7846	46.7607	52.3552	159.887	173.58	184.489	145.11	33.1964	33.914	27.3172	40.3979	244.631	252.295	291.131	345.541	145.826	194.304	125.47	103.314
evm_TU_scaffold_8721_175	78.5229	123.763	111.944	106.065	179.058	150.68	91.4243	113.779	74.3025	49.9472	101.079	66.7355	296.974	394.25	228.664	426.846	72.3943	72.6432	91.2074	133.058	245.086	212.046	166.312	184.111	81.6922	53.8958	110.356	82.6707	107.422	71.6693	198.03	146.355	43.8024	71.1069	79.9795	124.92	103.06	130.84	206.863	198.701
evm_TU_scaffold_1146_216	135.759	114.46	130.022	129.688	229.612	263.989	207.84	161.815	183.394	115.661	166.414	140.517	242.534	233.071	201.295	228.134	130.924	131.731	140.881	115.925	115.013	161.889	161.807	181.173	86.6358	96.1041	83.1539	98.6961	117.126	113.78	66.433	119.337	80.5837	62.8928	104.067	71.3077	120.913	98.5075	125.318	107.593
evm_TU_scaffold_4253_6	128.362	118.479	114.746	146.422	141.161	100.934	83.2629	93.6455	89.9875	113.644	103.609	98.0291	111.624	128.637	88.3606	139.649	289.78	252.25	176.394	114.023	183.773	165.755	213.642	194.092	138.448	122.867	171.686	226.961	165.166	165.929	193.532	119.472	125.809	111.203	120.092	127.907	87.7388	108.645	108.59	90.7991
evm_TU_scaffold_10226_60	8.52497	10.229	9.59584	15.3996	24.224	26.4061	14.4049	18.9992	50.9252	66.5145	65.1777	30.9419	140.084	144.983	151.808	177.818	163.474	179.614	125.462	97.7859	513.873	376.964	550.851	481.911	92.3413	98.0535	119.686	74.7433	330.052	282.441	309.351	234.437	48.3144	44.6801	39.4142	38.2207	74.7239	99.4894	128.754	111.339
evm_TU_scaffold_952_360	209.671	245.519	221.959	236.367	72.3936	69.1899	63.8134	52.8095	78.9053	113.423	89.7839	56.8402	45.387	53.2138	68.9164	47.3771	232.521	190.879	129.108	257.43	86.7873	89.1291	111.255	85.2459	273.841	298.42	729.588	299.348	98.3043	85.6361	58.5272	65.2664	140.212	187.711	95.9623	129.908	55.3509	46.2871	43.7849	55.7494
evm_TU_scaffold_464_46	134.993	89.0378	97.8355	172.049	99.171	96.4628	95.0495	84.4636	166.856	132.472	178.89	173.434	82.9978	70.6431	76.8509	59.9886	59.3933	61.9076	81.4624	77.7156	12.4251	21.7178	15.1395	19.1031	78.6464	99.4475	77.5985	72.2331	49.207	66.3732	57.0822	70.3677	404.874	430.777	491.252	449.46	289.931	302.11	234.868	236.51
evm_TU_scaffold_5234_114	131.913	148.029	164.696	148.667	98.165	123.045	99.841	135.877	89.1651	62.4413	98.8871	69.3339	133.454	196.499	122.386	208.079	107.302	148.199	191.279	183.437	235.901	292.126	224.269	209.67	131.956	151.489	119.861	121.446	143.087	118.471	189.868	156.71	64.1477	65.8356	92.1366	88.2341	109.776	114.302	124.354	142.171
evm_TU_scaffold_1455_154	6.70575	5.97594	7.75871	4.52356	3.24822	3.22696	4.7633	3.57376	137.354	148.796	73.5596	179.896	9.11737	10.8547	14.858	7.11812	491.566	413.965	461.667	276.25	98.3062	70.9872	71.9142	106.495	657.796	631.761	534.72	439.238	84.6902	34.9265	76.6863	42.4217	137.446	96.3607	91.7585	42.2083	26.7518	18.123	10.3303	15.4098
evm_TU_scaffold_10071_37	8.54114	8.36564	3.64252	9.5678	7.79422	4.56275	2.56682	7.90424	185.373	197.157	180.236	100.042	101.199	92.8121	161.063	114.785	330.881	383.453	333.253	216.719	274.78	192.541	271.476	257.67	256.525	297.253	213.251	188.8	185.779	139.222	157.353	127.934	97.1507	83.7303	74.0197	68.7235	52.8103	45.3775	65.2674	47.5774
evm_TU_scaffold_9053_95	20.0783	21.5569	13.1458	12.6482	12.0723	10.5823	13.8547	25.6529	47.9182	70.5117	58.7753	79.7167	88.8066	100.275	43.243	113.1	262.529	301.385	242.235	92.8683	374.869	548.589	549.114	574.217	145.892	170.427	190.934	169.043	381.801	206.776	159.887	124.277	59.7037	41.5086	45.0054	36.2011	36.3753	35.4868	34.7799	30.7663
evm_TU_scaffold_10013_30	181.367	231.403	235.999	225.745	63.5587	92.0127	54.4709	77.9277	157.811	125.066	167.457	121.889	111.137	136.645	80.9912	129.281	109.837	162.608	195.302	194.285	79.4858	86.4371	62.1214	60.7613	157.024	181.201	163.346	167.383	65.204	73.632	117.213	100.724	168.884	188.609	204.605	239.23	157.809	136.9	134.892	144.185
evm_TU_scaffold_251_54	37.7341	47.7116	54.2214	60.9981	155.623	114.063	144.685	140.017	26.1588	20.536	43.9473	25.5549	153.713	203.438	129.752	221.368	80.9377	104.528	69.8927	59.8884	192.459	239.252	239.593	203.31	70.2968	102.673	124.873	98.7371	284.532	347.481	301.969	286.762	52.9676	65.2472	69.5474	73.8128	176.218	181.761	270.731	266.956
evm_TU_scaffold_3337_65	92.2225	108.14	80.5965	86.1852	58.023	58.3086	67.7612	58.5687	234.244	177.89	342.406	236.526	146.016	166.202	96.4036	168.939	144.714	162.028	144.282	113.954	79.7416	101.463	102.757	98.0291	137.251	115.496	142.875	129.903	76.9358	83.2759	107.138	97.3459	182.739	188.312	242.839	232.08	204.828	123.078	182.682	164.659
evm_TU_scaffold_781_9	11.7864	20.1187	23.2761	22.2704	30.725	58.3654	42.9613	29.3517	116.418	84.2541	97.3329	67.9834	184.949	199.2	318.302	202.59	39.9365	51.4155	84.7282	54.3443	84.8386	148.146	163.374	151.352	118.05	158.727	109.131	84.9077	449.006	510.775	208.33	351.706	120.477	77.7124	86.2909	50.7777	143.536	151.21	233.701	390.386
evm_TU_scaffold_1631_48	57.2715	55.6201	48.3504	54.4032	49.0263	45.0144	43.1086	38.9394	43.6583	53.7393	55.0897	44.194	41.5754	37.96	50.2284	41.4936	218.325	211.591	284.907	170.663	191.336	180.673	187.493	193.133	266.951	332.619	242.889	257.704	293.307	245.28	243.533	194.192	167.594	150.339	166.701	112.71	113.985	113.313	110.505	121.595
evm_TU_scaffold_1540_154	101.203	95.9469	93.4914	99.4796	110.276	105.528	105.954	101.654	104.781	122.058	112.882	94.1086	126.952	114.926	146.168	121.5	120.357	115.316	136.09	108.843	153.471	157.626	164.934	152.566	121.197	165.437	126.537	142.634	218.725	219.719	185.029	218.832	164.414	142.615	132.037	134.503	152.769	166.404	197.582	175.403
evm_TU_scaffold_1554_40	846.833	971.658	996.113	770.996	0	0	0	0	216.79	171.975	229.754	181.573	0	0	0	0	18.8037	27.0214	20.2683	65.876	0	0	0	0	18.3372	28.6527	9.9085	45.073	0	0	0	0	134.947	218.482	135.135	389.362	22.9555	5.58733	0	0
evm_TU_scaffold_737_435	104.162	106.397	139.209	131.033	161.537	133.928	90.4202	88.6651	103.047	95.9169	121.765	92.1773	126.607	129.758	121.493	167.161	178.703	180.134	163.78	120.063	137.543	121.328	180.436	176.043	168.864	164.606	172.916	152.902	142.099	145.926	164.291	127.317	136.714	164.21	152.882	167.329	97.9971	127.256	129.092	129.244
evm_TU_scaffold_662_30	131.03	161.35	146.602	150.821	84.9776	110.99	86.2204	144.218	164.41	124.849	169.492	113.76	155.665	164.675	120.026	152.658	106.386	128.945	111.476	141.596	118.465	144.544	124.795	93.3846	138.919	109.805	130.089	83.681	115.912	114.649	148.289	160.929	165.11	145.568	169.567	151.627	169.162	150.525	213.67	190.795
evm_TU_scaffold_17_46	7.59917	8.2781	3.50006	7.35107	4.84821	4.94757	2.65744	9.39438	162.759	161.366	160.71	98.6878	134.727	138.358	149.32	137.098	340.724	301.624	245.176	162.357	220.672	268.036	363.574	332.041	264.893	249.117	199.102	183.428	183.981	182.068	137.672	145.032	88.5445	62.2165	64.7899	51.6123	52.5895	57.6106	94.3531	66.6986
evm_TU_scaffold_17_53	17.2735	14.5411	15.8475	15.6807	16.3356	15.6419	15.5709	12.2406	329.098	283.17	254.848	200.497	108.046	110.367	142.431	117.533	237.496	279.647	262.955	212.919	151.984	123.167	158.029	130.507	258.321	278.256	249.905	218.634	150.86	161.9	142.291	125.69	130.919	110.025	93.9453	74.0706	59.85	58.7691	75.5285	83.4187
evm_TU_scaffold_250_35	235.7	225.845	232.309	292.496	298.937	263.179	232.24	153.435	134.374	158.182	150.513	135.887	169.479	125.126	198.202	145.463	68.6116	65.6845	72.753	108.068	66.9497	75.9279	65.5499	60.7359	60.395	57.3947	71.1997	73.3266	50.8912	64.4333	83.9284	83.8861	134.077	159.831	154.408	156.493	134.698	171.771	144.559	157.131
evm_TU_scaffold_692_281	121.958	141.358	140.21	156.658	76.8261	104.947	77.6822	87.0936	121.53	87.2828	128.128	84.6198	131.113	161.689	109.633	152.478	98.0327	134.921	208.703	197.254	97.8827	146.296	112.11	105.765	169.922	188.894	168.432	168.389	120.759	136.102	100.776	131.964	150.803	175.29	201.575	154.769	149.845	156.2	162.612	170.316
evm_TU_scaffold_1266_455	3.83904	7.15347	1.9349	5.1299	0.864058	1.36335	1.48745	0.475327	206.398	210.529	269.753	141.874	68.5021	75.7495	86.705	91.254	492.138	499.625	302.602	260.891	191.003	100.739	165.811	135.718	306.514	350.455	228.601	187.823	85.7813	91.9789	110.325	68.8361	185.028	136.365	91.2141	114.653	43.3484	51.5626	67.05	44.2166
evm_TU_scaffold_934_307	104.14	103.679	117.261	119.094	131.909	134.255	73.6467	115.476	51.0639	60.1697	86.9644	42.2902	118.958	126.66	88.501	151.513	191.202	186.291	172.182	161.26	238.913	193.167	195.352	211.537	157.628	173.795	217.537	184.242	251.891	211.972	245.183	159.175	80.8386	96.1536	68.4131	79.5384	61.8745	80.7406	112.111	118.193
evm_TU_scaffold_438_127	6.81228	8.46243	14.6035	15.2052	19.6767	14.1928	5.80676	12.9892	131.509	267.276	154.596	117.741	160.151	120.156	293.641	238.21	502.185	369.869	402.541	190.289	123.89	175.621	295.963	224.003	218.195	206.2	201.702	222.958	62.3364	68.9127	223.017	86.6382	50.5413	48.3374	49.0939	28.9	19.311	30.6849	40.0496	44.4774
evm_TU_scaffold_2361_128	179.921	162.593	160.443	161.141	224.829	178.122	150.123	203.886	172.076	109.685	170.919	175.789	223.044	198.801	154.772	224.291	137.163	132.896	95.4586	91.7971	146.153	130.751	137.156	133.275	101.923	87.5025	94.3213	114.797	88.4799	80.2363	105.764	93.3997	80.1189	91.6513	109.542	120.67	109.285	128.731	100.694	101.734
evm_TU_scaffold_1618_156	13.4339	22.052	14.541	7.83574	11.8784	15.202	15.4497	32.4542	101.882	144.121	72.6938	141.302	75.9753	75.5036	74.9808	62.4724	272.441	282.358	255.093	186.814	357.688	306.225	250.132	324.268	388.484	339.626	361.785	223.399	206.241	128.744	226.919	133.413	83.0565	49.2735	48.5818	27.2234	34.3592	27.3739	33.4952	30.0819
evm_TU_scaffold_1735_142	9.87399	13.0268	8.47105	9.88754	4.90703	4.45781	3.32771	3.63193	290.657	290.02	197.572	171.904	45.6042	65.8836	72.0812	56.3645	321.466	340.079	295.473	322.346	52.2666	82.1828	100.099	87.4841	368.017	376.927	460.226	313.218	92.7149	115.349	66.9583	85.0592	194.281	154.531	112.034	83.2426	36.856	38.3077	40.3479	70.6967
evm_TU_scaffold_1074_166	18.0356	18.3544	13.0245	16.6915	38.527	21.5578	24.0458	26.3903	51.2988	67.9552	68.8952	46.2306	80.062	95.9771	62.5119	98.118	132.448	120.304	116.629	136.811	244.786	254.032	336.24	301.755	152.862	128.87	267.892	198.79	330.959	397.101	284.34	247.12	105.646	119.943	116.562	96.1567	119.536	139.481	177.4	179.148
evm_TU_scaffold_1748_84	20.0462	18.8988	19.0521	27.575	49.2608	42.9997	39.5822	28.9271	91.9621	99.0258	81.4753	69.4797	134.648	127.129	185.275	145.659	142.132	164.643	181.224	144.78	150.116	136.849	156.106	152.768	263.25	318.466	284.894	216.2	218.438	280.261	198.243	216.185	175.21	183.315	104.823	104.975	82.4478	94.4334	116.405	184.284
evm_TU_scaffold_3711_56	9.83642	10.1124	9.40239	8.93256	8.08264	8.83334	7.52922	7.91103	260.468	231.665	192.294	131.64	149.851	173.434	197.972	185.455	308.219	354.573	251.516	241.441	278.159	286.244	302.21	287.505	158.724	152.373	166.764	142.771	148.872	132.598	110.393	121.645	61.9945	54.508	57.784	36.2884	48.3915	36.5148	58.9548	55.5616
evm_TU_scaffold_518_83	69.3629	77.7657	101.959	90.4184	33.479	35.2854	27.2721	24.1951	32.3654	40.7666	36.9528	23.5369	11.5024	14.1143	24.7951	16.0374	386.665	408.476	375.616	291.04	99.556	103.293	185.947	139.147	298.193	287.144	488.833	462.708	208.885	218.701	150.871	96.3634	125.243	135.758	67.7743	76.0961	35.9593	39.4604	41.587	55.9741
evm_TU_scaffold_3959_48	138.222	200.933	212.181	205.608	139.936	186.541	102.871	155.143	71.9431	68.9808	99.0968	73.1101	192.483	203.576	158.622	222.367	92.0137	119.376	98.5845	141.657	150.641	176.386	106.591	84.138	104.785	127.648	143.146	74.9954	71.5035	88.7545	104.337	144.109	99.307	128.401	144.942	157.739	108.034	163.003	169.811	189.226
evm_TU_scaffold_18_47	99.9618	104.519	113.924	117.655	146.867	176.937	118.931	128.024	76.1387	58.387	88.2428	62.1354	206.868	233.85	148.686	234.065	53.0882	65.5938	80.3981	84.6875	100.344	139.139	108.064	100.86	57.4786	105.985	79.5315	94.8815	117.357	139.826	135.474	166.641	108.738	129.138	137.599	171.199	282.194	293.879	271.797	271.011
novel.37265	0	0	0	0	0	0	0	0	46.0113	67.6479	49.7071	38.3323	28.452	56.5515	76.1803	43.3817	185.681	268.951	252.628	266.874	182.98	236.757	353.993	293.555	247.236	217.644	347.951	190.138	204.172	361.192	213.811	232.788	137.793	164.434	69.9193	67.7413	83.94	73.1288	130.114	216.044
evm_TU_scaffold_582_131	55.446	51.275	58.7469	60.7047	44.2323	44.1211	31.2163	45.5887	79.5915	102.349	95.8102	74.1091	68.5903	62.1397	96.5413	91.5392	310.261	390.639	331.519	238.576	116.215	119.909	159.441	166.858	257.311	324.608	293.298	241.126	133.724	145.635	138.751	114.207	171.401	136.893	101.16	130.025	78.5874	68.4495	86.6664	88.4268
evm_TU_scaffold_615_107	80.5118	104.816	100.358	131.273	42.9022	48.0792	32.0983	47.5649	137.917	127.233	153.876	94.5506	88.69	96.1923	82.3653	121.357	286.036	367.333	250.456	215.79	294.742	154.492	232.394	211.483	182.648	184.447	166.957	135.828	140.201	110.288	148.928	106.026	105.282	103.419	108.892	121.192	70.2527	63.0439	82.0745	73.2503
evm_TU_scaffold_1065_122	151.029	158.733	151.281	178.897	116.271	112.582	89.0788	98.2248	119.634	121.09	133.88	110.689	108.165	103.639	86.6949	117.608	250.81	270.108	174.004	137.626	196.381	120.399	195.49	172.459	123.924	101.099	135.28	174.92	138.399	151.786	191.026	119.431	121.44	143.778	118.888	89.898	74.6245	76.5894	84.7106	82.3041
evm_TU_scaffold_980_101	6.69338	6.97592	8.55384	6.57746	9.19852	10.2668	8.21966	7.10746	107.018	106.095	133.005	78.9408	86.2009	109.097	87.4437	110.254	181.338	232.423	194.099	205.441	131.479	159.107	219.727	170.969	217.148	222.115	285.275	203.066	240.636	259.122	146.186	168.369	185.871	195.419	155.546	120.38	118.439	124.89	177.757	204.044
evm_TU_scaffold_309_134	48.4028	48.3688	48.4759	57.6945	59.676	54.3862	42.7002	66.72	101.294	110.196	119.198	82.5781	146.74	140.689	117.366	143.258	241.029	218.797	237.441	125.763	253.974	286.843	410.839	368.574	132.778	192.234	163.386	165.292	269.761	177.692	149.768	122.427	108.601	37.1729	67.3005	66.4461	47.6097	59.4289	58.3958	49.7577
evm_TU_scaffold_507_86	0.459304	0.641883	1.27321	0.937664	14.4985	9.27017	9.29835	15.326	4.09234	5.27946	2.5292	2.14338	14.9744	25.832	19.8957	51.004	51.794	47.543	43.9037	33.8971	637.761	403.805	563.881	514.433	27.8045	62.3413	44.3937	61.9897	724.635	623.95	523.69	441.819	16.3283	10.2917	12.2556	6.02825	75.0366	87.3061	91.8573	114.062
evm_TU_scaffold_141_77	101.288	107.892	108.586	122.254	178.086	155.236	150.437	118.549	106.172	103.002	114.75	103.353	179.113	144.507	213.165	167.049	105.318	99.4388	101.667	79.6045	101.32	120.542	109.614	131.897	80.3599	106.178	74.7647	102.345	168.23	161.784	143.121	146.53	144.334	154.897	154.904	219.819	172.494	187.472	190.295	167.812
evm_TU_scaffold_8056_69	52.3636	51.8006	67.6297	64.0597	28.2831	26.1118	23.9611	29.9157	102.55	89.4496	111.725	74.538	55.9793	50.6448	57.9052	52.0513	246.062	285.354	233.857	156.409	124.611	126.507	156.941	197.241	252.897	332.15	233.264	223.332	142.577	149.421	131.682	108.118	238.716	227.688	276.813	203.736	108.08	124.027	93.6543	86.0497
evm_TU_scaffold_5642_24	269.662	267.911	226.701	336.313	144.905	145.722	122.418	91.9841	223.065	291.478	242.005	197.277	109.61	91.4636	149.292	143.064	184.654	227.422	148.646	142.403	106.335	48.3448	72.1489	67.615	105.531	78.3261	92.4283	164.604	30.1273	42.2889	49.9869	37.519	107.99	145.223	102.312	175.305	52.394	69.3456	45.3602	41.7292
evm_TU_scaffold_1410_26	203.938	253.539	268.026	285.201	56.3855	69.0003	50.4632	68.9099	220.07	176.704	237.996	139.694	93.6748	127.823	99.8242	151.136	122.688	180.447	186.413	294.92	65.1188	84.1128	73.4479	62.3786	139.262	122.169	145.539	136.443	37.5885	45.4715	48.0877	59.9715	165.009	152.589	202.92	175.395	91.2225	91.0446	93.3289	111.643
evm_TU_scaffold_11378_51	38.3156	57.5877	54.7761	51.5569	20.434	25.8089	22.4238	34.7894	51.7984	52.4069	66.2278	49.7299	71.6701	85.3267	58.0257	78.2864	184.152	194.845	200.563	140.172	156.177	183.055	206.011	156.732	216.04	284.82	346.679	261.204	331.534	247.879	266.327	246.479	116.211	127.905	118.048	105.809	106.242	97.0393	134.905	137.855
evm_TU_scaffold_4482_11	18.8127	16.0356	16.0886	16.8332	14.6789	28.145	19.7605	23.9184	156.139	175.754	99.9867	73.0552	43.0108	68.8829	79.8718	59.0281	412.148	431.716	290.047	222.981	237.88	208.695	306.427	277.367	254.807	276.931	350.587	224.192	190.375	178.534	135.224	140.423	70.22	46.8066	29.9872	21.9689	30.0087	33.5349	48.7711	48.0672
evm_TU_scaffold_82_40	8.43521	10.0503	6.11548	7.28555	18.8255	16.106	12.5597	19.7733	122.762	142.007	99.9632	83.4373	159.845	176.555	192.304	186.714	163.744	194.998	183.094	155.503	315.669	305.246	324.982	319.436	176.447	159.578	182.574	128.486	245.18	232.154	187.402	203.158	80.8602	65.3129	66.4796	54.7098	75.0565	72.6291	110.098	109.504
novel.7916	0.614997	0.343786	0.136384	1.10485	0.0761301	0.240243	0	0.670079	100.686	126.904	149.377	70.5366	86.7484	95.0938	91.9859	128.933	434.15	407.898	309.725	226.449	290.936	172.64	345.104	289.126	223.377	235.499	288.073	236.35	176.288	156.973	177.343	116.262	93.9167	69.0742	46.7893	43.7338	32.0685	34.1284	54.7181	55.1629
evm_TU_scaffold_9946_39	54.2663	59.6403	64.0713	59.4951	55.4202	85.7758	58.9627	69.4601	131.733	133.439	103.531	78.3683	119.485	117.496	133.217	116.817	198.699	236.305	228.795	201.92	202.454	210.247	253.367	202.137	179.607	178.647	144.171	157.331	186.213	178.812	112.762	159.325	113.234	97.6708	94.4696	83.933	119.196	129.097	123.515	131.146
evm_TU_scaffold_10398_36	114.862	118.345	121.581	150.862	240.045	158.866	167.431	132.248	99.7604	80.5925	137.033	76.0728	196.262	195.124	178.557	230.181	165.698	157.973	96.1779	91.9157	205.086	166.954	260.537	220.413	79.3921	98.7793	76.7934	123.432	135.875	151.705	153.725	101.951	74.297	77.8611	75.02	68.4859	66.0999	101.215	107.463	107.734
evm_TU_scaffold_6083_435	29.2179	26.0006	48.6386	40.7936	93.0938	74.6859	59.6894	58.0104	102.431	93.2922	107.364	51.3253	149.828	122.868	172.814	182.326	209.654	283.662	177.304	125.78	343.407	249.195	381.172	329.577	196.008	133.713	174.397	107.428	197.974	162.17	137.941	111.257	86.2703	69.5288	74.5811	76.1007	69.9602	92.7851	81.5202	75.74
evm_TU_scaffold_737_424	91.9826	95.7723	117.874	106.992	26.5974	27.0634	20.1501	26.9679	90.2446	86.133	92.9363	59.8539	26.4425	31.4811	22.3643	34.7279	360.998	523.029	372.604	253.416	102.553	104.588	115.724	116.199	382.148	432.493	377.36	337.131	88.7569	73.3478	93.5288	64.4777	116.343	110.921	96.2723	117.513	43.0561	38.7122	38.5895	41.8053
evm_TU_scaffold_1714_79	98.9753	130.635	111.621	104.914	58.2498	84.8178	77.7413	94.7632	109.525	79.5396	101.423	94.6341	144.582	259.329	131.958	245.256	140.081	185.455	242.585	205.923	305.66	336.564	294.315	307.943	93.8851	111.263	74.6687	90.9808	176.195	107.419	106.659	99.9507	31.2174	33.4679	61.3502	62.9157	88.2693	85.8297	87.4217	93.3678
evm_TU_scaffold_499_95	21.8806	26.3725	24.8027	30.9528	67.312	60.4253	57.5476	41.3218	117.588	93.1976	98.9471	76.8443	147.099	167.59	221.977	166.878	86.7377	104.69	111.051	109.603	162.216	186.039	227.764	208.179	154.912	158.278	178.42	152.321	289.894	355.077	176.064	239.335	113.026	100.358	89.1536	65.4132	115.775	145.016	157.936	242.524
evm_TU_scaffold_1047_188	0	0	0	0	0	0	0.0692709	0	94.3823	94.2479	76.156	44.699	32.4424	37.62	63.4879	46.0046	285.064	367.204	314.863	227.673	196.463	177.38	254.069	232.018	430.857	405.756	403.666	252.209	242.493	273.832	157.43	170.586	101.743	66.9198	52.1754	33.3553	33.0638	34.7015	70.2571	72.6903
evm_TU_scaffold_468_486	204.398	174.138	194.858	271.96	460.354	429.042	335.737	257.796	88.1507	150.365	132.77	94.9104	228.746	160.629	252.162	216.444	58.9885	45.069	35.6899	52.203	60.95	66.3774	80.1935	67.5241	41.2374	30.8537	32.3625	52.5835	61.9123	62.877	65.701	74.5585	62.2175	70.411	59.9386	110.301	92.5382	165.887	130.559	111.595
evm_TU_scaffold_1478_369	378.15	448.022	445.811	459.697	286.858	176.05	205.285	187.957	96.0015	110.21	123.836	91.5317	82.1	68.5143	80.6718	69.7461	96.3102	73.2198	53.0143	77.3049	26.0092	35.7747	57.9196	40.3431	38.0096	35.4578	66.0249	86.6548	29.2111	20.7464	44.165	31.4981	137.795	155.856	162.383	278.018	91.4985	166.476	120.632	105.546
evm_TU_scaffold_8151_108	63.5643	53.6692	57.5105	70.1095	90.9805	66.5315	52.8337	48.8469	88.9836	105.537	98.1122	82.3966	174.164	172.034	169.136	187.033	169.629	146.558	151.728	140.117	257.661	199.147	262.61	225.949	139.123	97.5585	138.573	157.131	184.584	178.027	144.065	142.489	105.071	97.6734	110.535	146.418	136.573	138.982	142.152	142.557
evm_TU_scaffold_6679_73	10.3455	13.0657	8.07238	9.26163	9.20182	8.08275	7.94753	3.49644	294.369	288.711	283.116	250.252	172.494	176.831	163.146	196.511	245.323	275.539	218.424	231.212	130.884	131.624	155.299	142.719	173.193	175.628	158.913	141.955	89.0415	101.472	105.406	98.7837	139.296	123.957	135.586	119.903	84.6361	78.4258	90.9912	87.3214
evm_TU_scaffold_4399_4	42.5179	42.1101	39.4578	30.0402	37.0144	42.9672	46.1561	49.7249	175.002	158.175	140.662	146.174	73.6754	77.1709	79.9583	69.0091	231.127	301.467	278.62	272.71	84.2567	72.3004	65.6756	64.882	412.103	378.364	469.281	253.706	77.1538	81.642	101.707	92.8463	160.723	176.173	121.418	90.2856	99.4967	53.3744	70.0113	68.8251
evm_TU_scaffold_118_531	96.8294	127.921	84.5061	107.014	50.8326	78.6655	57.6175	66.4565	271.863	207.838	261.228	180.675	163.482	236.464	185.584	258.256	157.813	300.994	276.722	376.421	148.317	219.966	119.599	126.705	154.908	112.45	133.636	109.474	45.3111	39.2727	58.924	63.0179	36.5673	53.958	66.8266	41.4681	52.8511	59.4477	67.8582	55.5598
evm_TU_scaffold_130_301	4.83677	4.81354	3.77853	4.57804	11.5666	11.3796	9.52627	12.2018	119.735	85.8202	123.815	89.6007	275.665	272.289	316.163	306.039	123.238	200.092	164.938	118.463	156.455	337.648	351.099	307.153	76.8968	82.1278	73.5838	70.8427	229.133	256.173	87.9343	204.849	71.3616	48.9552	57.4599	61.2954	117.224	116.954	174.664	164.646
evm_TU_scaffold_401_145	137.964	129.829	143.992	134.601	91.4634	116.687	97.7727	125.461	155.792	132.552	143.893	135.552	184.441	193.151	148.06	202.447	79.1411	96.8264	160.385	207.966	138.559	182.772	128.204	105.44	119.864	142.92	96.7485	119.254	52.7515	59.774	128.124	123.186	79.1015	98.3976	177.987	156.895	137.795	159.153	125.082	153.393
evm_TU_scaffold_534_201	359.071	306.843	381.967	366.78	435.236	373.762	268.272	216.454	144.609	112.186	245.936	218.992	161.133	118.02	92.3532	156.404	174.098	109.341	66.9089	153.977	67.3596	59.6705	97.1183	67.0639	30.49	26.7234	55.6459	72.6065	24.7398	23.3023	41.8052	35.5753	38.8979	44.6932	29.6948	27.561	29.5885	20.207	23.979	19.4188
evm_TU_scaffold_18_46	69.6297	74.1396	88.2359	91.3395	154.232	217.35	141.747	159.598	61.2703	46.0147	66.3595	48.6293	194.903	220.866	141.988	224.786	39.3383	56.2988	84.2819	84.8965	125.202	181.939	124.611	113.999	52.6669	78.0274	72.4841	84.9339	158.597	178.984	169.369	217.044	73.7362	74.2009	92.0837	79.9305	270.2	284.284	304.411	288.354
evm_TU_scaffold_1047_145	1.07345	0.625066	1.93417	1.64358	7.30849	6.28999	3.90783	4.11185	121.945	203.713	144.686	81.1234	178.556	177.079	224.202	226.146	226.526	267.302	161.168	97.5363	362.173	307.928	522.78	453.11	136.669	115.721	113.4	93.7176	227.222	219.466	179.38	141.149	38.576	27.6234	17.0755	10.5666	29.8789	28.7694	55.0438	65.2881
evm_TU_scaffold_387_37	23.2423	22.0939	23.2858	34.3944	34.5404	23.505	17.1802	19.1215	262.667	241.283	287.274	165.782	251.825	249.717	176.767	226.997	146.993	153.461	177.934	85.3859	141.532	134.661	189.322	193.046	96.3619	146.531	79.7293	97.3308	121.455	115.706	123.844	108.721	162.481	152.505	173.871	97.8822	135.978	139.659	112.31	132.877
novel.35504	22.0034	32.7127	30.1077	39.8861	12.3633	14.8337	7.20516	13.3898	33.8911	47.0677	53.4337	30.262	24.0885	37.4552	19.1857	37.7305	176.657	267.898	285.375	196.9	122.422	89.9167	124.223	88.7968	327.189	375.634	341.302	273.273	198.505	237.042	263.597	180.806	178.249	210.458	216.951	178.499	104.422	124.416	137.493	118.746
evm_TU_scaffold_1560_22	1.5903	0.444491	0.705337	1.0389	2.65763	2.27786	1.69445	0.866365	333.156	296.569	226.251	240.613	202.839	237.585	271.09	263.517	264.993	291.955	183.643	181.727	229.576	204.99	281.268	262.78	118.886	118.813	122.205	97.6581	74.8759	75.6953	111.672	86.0433	83.0821	52.3377	48.962	40.4795	60.503	43.6958	81.6403	70.2092
evm_TU_scaffold_1217_118_evm_TU_scaffold_1217_121	167.274	147.523	176.022	200.118	98.9097	85.2747	83.0007	71.1659	124.349	102.52	179.018	115.616	104.273	80.0809	79.5031	87.4844	27.3812	24.5811	26.0294	40.209	19.8121	16.8185	16.1596	13.6193	58.2067	59.4959	48.5173	56.8509	44.0637	43.5787	40.7564	49.7975	371.63	438.951	419.335	671.416	217.886	236.205	202.099	224.624
evm_TU_scaffold_1670_223	114.074	126.61	120.975	118.866	91.463	83.6213	75.1446	90.8487	84.2887	72.3873	101.767	77.91	111.92	150.093	112.96	153.36	93.7436	131.625	136.544	166.145	181.584	190.798	157.162	142.756	172.514	174.51	191.069	157.501	178.099	161.471	223.949	177.725	87.9464	140.802	131.15	123.256	101.066	103.015	112.219	146.846
evm_TU_scaffold_1090_32	37.8011	53.4837	59.7475	55.8887	127.666	121.374	123.249	86.8983	43.5385	30.982	38.9041	24.4698	137.159	144.696	183.366	163.184	86.3693	130	85.0111	73.0371	294.188	289.84	287.425	272.742	70.8406	49.635	73.519	107.938	263.062	234.574	254.388	237.744	51.8952	59.8437	47.5487	91.6061	157.634	244.722	179.043	189.336
evm_TU_scaffold_1026_41	26.2962	29.5614	36.5475	29.8734	38.3808	40.6555	37.2037	39.4155	73.3384	86.3318	48.2312	52.6612	88.2044	90.0345	81.1252	96.6461	217.151	252.826	213.61	184.532	271.875	333.604	394.32	367.746	155.226	124.602	222.205	217.416	245.69	256.639	238	208.387	45.0117	47.3775	38.2625	43.678	54.3913	55.2101	92.6871	85.3036
evm_TU_scaffold_308_212	2.99488	3.05184	1.86793	1.75778	1.44818	1.6452	1.59552	1.65705	189.394	191.143	179.814	114.913	118.252	124.771	139.567	135.549	224.191	235.792	233.139	158.193	144.622	130.227	158.445	163.834	277.883	261.254	252.537	207.469	173.422	227.37	230.47	179.045	157.243	116.782	84.9068	79.8052	61.7877	62.9814	98.8184	123.665
evm_TU_scaffold_1668_6	1.15199	6.79747	1.70313	1.25428	1.42605	1.50005	0.545531	1.30747	172.779	177.261	181.464	117.075	120.593	107.071	134.782	139.719	222.816	230.988	189.089	144.44	163.31	79.5345	131.849	151.712	304.04	272.131	213.488	186.574	196.733	239.204	255.283	139.888	166.782	169.398	115.073	83.0816	77.7728	92.7098	129.405	131.027
evm_TU_scaffold_1122_32	0.672179	0.250501	0.447193	0.768458	0.748878	0.962794	0.477469	2.38024	131.16	126.959	142.538	98.2856	100.539	94.1384	84.5244	119.111	335.871	282.25	335.408	102.842	256.485	367.46	318.974	408.038	164.315	188.606	124.998	83.009	408.316	274.208	216.378	191.405	46.9609	17.3209	32.0083	17.4305	23.1663	24.5851	62.9813	57.993
evm_TU_scaffold_7419_195	33.5496	36.4959	37.6159	47.1402	66.1245	52.35	57.2483	54.7551	37.574	42.5706	53.8561	40.4281	43.1482	46.1736	55.6378	67.6057	215.459	252.577	260.955	132.374	242.308	211.034	300.236	273.146	179.017	266.552	220.682	227.981	344.91	305.358	181.364	178.171	92.7036	88.1945	97.2013	71.4128	83.0518	76.1504	86.1839	83.7663
evm_TU_scaffold_121_121	0.670906	0.500053	0.892693	1.20529	0.166102	0.349444	0.381252	0.639621	336.842	467.762	364.335	204.965	8.21357	9.45978	11.0263	10.3562	526.797	619.25	422.612	325.192	26.8276	15.9656	24.0705	21.5052	417.744	316.863	374.713	269.155	13.2778	9.64449	11.1708	9.83413	153.889	104.293	76.5644	51.0184	15.3148	9.5495	5.38817	4.48464
novel.37691	149.75	148.637	149.623	183.605	181.462	165.841	131.35	110.706	100.03	131.253	150.103	100.505	172.823	135.02	178.814	160.024	38.1189	36.199	33.7847	44.8125	90.8388	78.3401	110.822	106.529	34.7874	30.7936	39.2967	46.7575	124.549	156.047	118.711	106.324	132.532	186.308	206.215	290.042	211.469	255.298	213.177	170.116
novel.38829	92.1561	127.378	89.2311	107.052	271.273	129.154	152.897	141.275	41.9222	34.0165	53.2806	44.8673	143.215	149.427	68.7646	173.268	141.157	158.437	103.601	83.4314	201.598	203.059	298.933	267.424	86.4732	49.8899	155.868	178.83	166.074	165.165	212.723	133.832	60.1866	87.555	92.6526	135.424	81.0922	106.796	114.973	85.7536
evm_TU_scaffold_9874_69	24.4809	30.7455	31.3794	33.7448	29.2138	32.1324	29.6317	27.5404	257.601	256.002	216.572	129.373	103.399	134.737	134.302	140.977	205.84	249.196	163.001	188.986	134.726	127.626	172.506	147.331	183.859	171.021	226.058	170.819	215.054	225.855	208.887	199.367	111.095	96.819	64.4512	45.2554	54.3487	43.0496	75.0204	92.4765
novel.14898	94.7516	110.012	119.113	150.985	146.17	66.0022	60.9631	63.9354	85.3204	88.1889	128.601	97.9603	117.655	136.424	90.996	165.122	349.99	220.489	174.629	85.0183	224.469	108.197	182.033	187.493	104.052	117.616	146.773	193.376	176.048	120.062	194.242	87.5336	117.074	115.755	128.078	106.296	63.4858	86.3966	87.7568	73.423
evm_TU_scaffold_2891_63	166.989	161.727	151.955	189.899	106.761	114.008	84.1859	94.648	157.811	175.259	199.288	148.169	120.056	116.128	103.357	116.924	274.141	251.789	177.569	148.627	182.751	113.796	118.2	118.027	136.723	109.942	131.903	162.41	78.4439	88.5028	117.07	106.584	106.303	110.414	96.0767	92.4559	52.157	63.7102	60.1462	60.9521
evm_TU_scaffold_1749_161	220.994	207.587	222.622	234.963	337.853	339.547	249.326	267.153	123.152	155.064	160.369	125.563	184.298	170.865	159.443	167.702	119.677	100.421	68.4818	71.4524	85.5151	79.7942	105.047	100.484	35.063	29.22	29.2743	58.2296	63.7861	40.1176	42.1209	34.9873	66.1676	83.7332	96.1883	163.662	86.6122	127.507	78.4823	55.497
evm_TU_scaffold_1217_101	76.4282	93.5852	90.6633	110.556	57.5919	94.9386	60.9246	66.5031	88.9036	83.3321	108.099	78.5025	143.757	159.522	152.008	175.321	165.225	168.221	190.927	173.094	131.964	196.872	230.545	173.179	172.524	246.261	175.786	192.589	130.114	102.892	186.184	125.26	74.0666	76.6228	99.6008	88.3924	77.1047	82.4035	110.134	116.075
novel.16994	27.7742	28.8004	23.1408	23.1928	13.9857	14.9158	20.1747	25.1113	161.131	191.478	113.586	118.626	57.3182	62.0251	66.3722	56.6002	422.615	406.064	346.952	163.124	421.145	281.789	327.67	332.2	151.684	161.716	153.17	120.98	167.046	89.9782	147.295	79.3188	78.5824	43.9508	51.5321	38.1941	39.8578	33.7853	33.853	28.052
evm_TU_scaffold_8978_19	6.91741	5.1281	6.02064	5.46651	6.07698	6.6829	7.07988	6.58472	49.5385	45.8947	40.9584	41.6524	48.3018	47.1946	37.8106	43.876	298.209	362.59	338.976	186.166	212.988	200.441	215.886	243.503	408.247	371.664	331.654	258.498	264.495	193.653	110.833	129.871	117.726	107.917	93.1281	44.4332	53.2673	44.1578	61.2007	49.1414
evm_TU_scaffold_8788_18	0.862244	0.624813	0.10623	1.56468	15.8326	10.2919	5.98867	10.9605	52.0701	33.4773	78.9417	56.5309	361.429	379.604	172.835	397.935	151.04	136.029	93.2425	55.1954	412.478	340.186	429.924	371.844	52.8413	48.1017	38.1111	69.5	278.904	264.121	206.217	229.749	26.3585	20.1255	33.2982	26.9772	55.96	51.6983	77.9233	53.913
evm_TU_scaffold_10520_7	0.728511	1.69684	2.01946	0.892348	181.491	182.846	180.084	197.944	1.62273	1.33982	1.45877	3.02191	242.843	270.362	232.5	306.668	2.39276	8.53685	7.73739	1.73435	374.013	342.715	303.743	280.13	3.5001	7.0004	1.16386	0	238.359	205.379	403.451	285.022	1.12603	2.55061	1.49529	0.289743	174.857	160.135	252.388	234.708
evm_TU_scaffold_1806_761	117.974	165.607	138.293	147.648	31.1264	54.3635	35.5722	74.8096	112.487	118.179	126.665	98.0697	63.974	105.227	58.0928	99.3052	210.996	263.558	257.946	279.603	135.226	159.244	154.551	132.032	210.714	254.789	235.298	178.041	83.2921	79.146	103.035	109.198	103.64	103.944	92.6169	86.2097	80.1025	63.2546	82.0979	91.451
evm_TU_scaffold_10341_31	82.3325	90.9738	92.2838	79.8993	128.199	97.8854	105.807	88.0273	150.059	128.011	127.728	103.838	103.804	102.475	77.5305	95.3833	192.253	199.444	177.999	127.357	92.8327	145.372	161.792	174.19	140.644	160.284	130.58	121.956	179.651	192.971	113.494	131.927	100.976	108.479	103.952	121.252	126.509	137.323	141.475	138.963
evm_TU_scaffold_2548_78	100.185	105.719	101.662	123.188	147.157	122.234	115.306	113.913	98.3444	77.7078	118.565	82.9268	150.998	114.922	127.061	117.183	23.3102	18.535	20.7169	41.2577	22.3725	26.0937	24.9817	20.4033	48.2129	51.1484	59.4603	52.209	53.8705	54.1754	51.8758	68.4875	296.566	295.634	291.794	505.39	289.681	330.906	297.533	313.79
evm_TU_scaffold_10817_162	0	0	0	0	0	0	0	0	196.188	186.022	201.347	185.139	182.23	155.303	167.468	241.669	405.876	381.745	346.474	200.843	109.724	106.69	166.942	185.269	229.492	181.258	216.88	233.034	102.408	73.0689	95.6952	69.7958	97.7979	84.4504	75.1983	45.6038	37.5609	39.606	37.4228	32.7864
evm_TU_scaffold_6708_36	37.8336	39.1776	44.4889	40.3403	59.512	62.7572	58.2849	61.2918	64.6809	59.8303	62.4881	45.2317	103.898	110.238	104.001	116.623	146.16	168.96	154.262	109.575	346.04	318.322	380.277	333.523	121.566	140.094	108.566	119.727	334.418	267.316	185.644	204.793	55.3117	41.6787	45.8345	44.7581	71.5917	82.0601	93.8262	108.449
evm_TU_scaffold_343_14	64.661	66.9367	60.9277	69.8593	105.654	125.689	109.44	127.93	65.4951	53.4646	79.2579	59.0522	131.634	137.114	101.704	133.913	85.3582	108.356	125.121	100.513	208.975	206.385	211.447	209.433	140.373	182.183	145.6	139.613	252.057	255.438	222.972	198.749	90.4839	79.9341	70.4557	67.5202	98.5562	103.557	126.128	122.337
evm_TU_scaffold_225_46	105.173	123.06	156.809	144.41	166.396	218.297	134.201	194.105	68.8128	59.3407	87.9782	58.9471	200.248	241.016	163.731	302.341	64.3371	104.044	95.9799	136.414	145.633	236.279	135.081	121.115	85.4919	65.3082	66.6829	63.0048	54.7846	63.5988	122.257	146.503	43.7175	66.5305	88.6782	101.57	108.16	158.077	172.972	172.032
evm_TU_scaffold_1115_148	6.68202	6.56659	8.83005	6.27872	3.51261	3.93327	4.81146	9.47461	158.218	157.316	106.582	71.0972	117.055	79.9035	197.492	109.719	302.044	338.054	262.487	148.908	463.264	361.629	535.451	433.624	130.701	120.501	73.556	87.5582	201.023	112.431	128.663	101.615	44.4249	15.6391	23.5473	11.2856	19.768	24.4908	39.8556	14.6561
evm_TU_scaffold_10154_16	9.11491	8.49213	7.35036	4.05992	6.15452	10.7898	18.8352	18.0569	20.3031	20.5732	5.80734	20.6232	15.9886	32.1629	27.976	22.1882	112.492	155.361	172.814	97.3196	307.477	324.996	308.904	285.169	140.135	218.967	142.971	146.784	595.133	467.207	417.905	379.563	69.1617	37.1345	31.748	13.8416	120.538	64.9442	75.6827	106.27
evm_TU_scaffold_128_51	70.2065	84.5248	94.0788	89.7913	70.5055	67.694	60.952	60.3253	166.856	161.643	168.719	112.588	155.209	189.609	196.725	216.623	168.468	185.743	123.398	117.192	173.636	193.31	224.19	212.021	86.4566	70.5946	114.039	106.003	140.705	134.668	128.027	137.976	67.5535	70.3361	75.0116	106.165	101.876	114.942	117.12	104.57
evm_TU_scaffold_708_29	13.7962	11.6438	11.3381	13.1215	16.4755	18.0702	17.9857	24.4268	78.6342	97.7601	84.989	55.7128	144.278	136.156	96.7759	145.979	181.608	215.239	173.952	121.846	287.111	447.938	414.905	388.383	142.86	142.318	123.947	92.0046	291.431	284.136	106.532	198.201	68.9901	42.2788	51.3041	35.117	54.6673	61.5581	76.6782	63.4567
evm_TU_scaffold_538_83	215.935	272.733	229.781	246.362	102.755	159.339	95.6499	145.391	96.3686	82.0389	103.163	105.925	153.808	203.495	114.234	201.01	113.23	144.243	178.707	177.147	231.626	281.332	247.195	197.193	51.4113	59.6536	57.2574	69.1014	85.8024	40.6852	60.6935	45.2498	35.6117	29.936	53.5955	63.2276	67.4604	91.9027	66.6176	54.4206
evm_TU_scaffold_1317_151	278.84	319.623	314.004	311.775	275.5	360.321	297.857	459.798	79.5249	47.8035	83.033	70.4811	197.303	217.754	137.036	205.345	21.0384	28.0489	33.9831	76.8886	61.1779	90.3664	30.7581	31.2881	32.0705	4.37338	18.5815	19.622	14.6893	6.46178	41.2454	62.6788	37.8308	50.5655	66.2906	84.8744	128.563	154.527	147.641	124.127
evm_TU_scaffold_1759_235	43.2121	37.4508	56.132	43.3904	3.49875	3.51674	2.40919	2.05301	33.0171	65.3796	45.5276	27.7467	5.09834	4.57724	2.96073	7.22194	377.649	353.28	306.612	257.583	25.1152	31.4153	47.1807	40.2651	218.474	248.053	503.314	631.527	86.0094	98.9164	85.329	44.4074	189.306	395.644	239.096	317.646	61.4254	35.7598	21.9573	23.5305
novel.32012	4.40782	3.50568	2.26492	3.16046	6.48781	6.22954	8.24754	10.3593	69.1469	76.9623	41.9782	42.9227	42.3462	41.0475	59.3073	34.5873	285.073	302.877	253.069	137.27	446.197	265.194	357.838	350.149	231.813	223.271	216.925	184.818	288.78	224.521	276.936	166.912	67.7143	47.351	45.8245	20.8659	40.7812	30.3142	54.2597	46.3768
evm_TU_scaffold_1462_102_evm_TU_scaffold_1462_103	14.8204	13.0615	14.4345	12.0205	13.8836	21.7757	18.5652	19.0937	143.87	169.616	88.628	65.0069	40.8425	62.1891	72.5287	54.9688	346.001	411.291	294.893	215.51	265.875	210.056	276.751	268.978	239.4	263.415	312.12	198.671	172.77	174.821	113.088	116.131	70.734	50.9066	24.8014	18.0814	31.5986	32.5663	41.3152	41.174
evm_TU_scaffold_1353_244	66.0705	63.2158	74.1578	64.2674	76.1754	77.0709	82.9361	97.8147	153.302	167.227	132.461	91.8588	100.527	102.878	169.796	113.124	236.153	240.681	189.503	140.073	274.382	207.668	291.404	263.963	147.824	131.49	169.714	97.5315	123.026	120.792	131.103	106.292	60.5725	54.6554	57.8345	71.1039	71.7568	62.2927	70.7652	57.3958
evm_TU_scaffold_1409_147	166.385	336.036	233.885	318.635	241.513	204.425	157.076	156.433	81.8942	105.62	129.505	90.7246	166.414	133.075	143.599	192.753	126.925	42.978	51.8224	79.2216	81.847	59.1317	97.0341	96.6901	42.2902	77.3624	110.613	109.564	53.9678	45.4362	80.2999	49.1706	100.381	63.1393	106.492	219.016	99.6965	158.111	99.3114	100.122
evm_TU_scaffold_987_404	133.486	159.115	165.82	182.888	138.401	149.301	96.0871	124.078	122.83	92.7177	132.753	86.0546	135.598	139.525	112.316	185.943	116.055	184.375	144.048	159.177	139.092	143.918	116.298	96.0031	143.013	114.465	136.279	108.685	75.1937	84.3727	126.391	112.519	97.3694	99.7187	95.9681	132.725	86.8649	100.158	117.047	120.676
evm_TU_scaffold_467_33	14.1616	15.2579	14.4745	14.9238	16.3064	11.7441	11.071	8.13524	228.301	249.463	213.867	185.583	93.8037	98.5172	121.206	101.001	250.842	256.495	217.095	192.617	102.549	101.283	115.534	145.179	288.12	251.637	291.59	246.923	147.484	139.383	76.8418	103.944	133.78	123.76	98.6228	69.4133	58.0743	62.2209	63.7258	71.5167
evm_TU_scaffold_3664_17	113.262	136.224	109.823	135.62	104.252	51.1836	76.5747	29.7489	309.749	255.4	235.562	202.983	156.732	141.328	190	169.43	309.024	395.153	214.171	362.509	77.3694	155.382	171.136	123.522	93.0007	52.9251	69.6411	144.699	82.0454	24.6625	27.0357	30.2392	51.9517	54.0594	40.0662	36.6963	17.699	17.3874	21.6462	15.1481
evm_TU_scaffold_1711_245	77.5557	74.825	78.8626	92.146	80.5356	87.826	68.928	70.0846	99.476	112.721	116.841	96.0545	128.393	120.686	114.028	140.831	210.865	216.436	147.99	146.716	233.857	166.636	188.794	187.916	171.296	156.29	185.56	183.549	147.541	141.783	189.809	152.124	88.3434	97.2885	90.7836	73.8243	60.8714	63.4106	66.7086	75.8514
evm_TU_scaffold_320_381	196.004	228.763	332.476	330.728	641.416	519.553	468.767	356.604	41.7896	45.2484	68.7081	58.3666	96.358	70.9171	91.2057	88.2641	29.909	25.3916	24.7881	48.5819	30.394	33.1797	57.6601	52.1381	13.5996	13.4418	19.4558	34.1497	38.0858	22.0804	27.2029	26.606	61.0487	86.8885	81.0688	166.643	87.4714	172.126	142.406	72.016
evm_TU_scaffold_5841_134	16.0439	17.0317	18.9016	17.3845	20.6723	26.6665	21.3684	21.4834	13.831	18.1579	16.5265	9.8387	23.6592	30.1837	27.516	34.5048	149.641	163.3	163.25	128.175	265.047	232.334	335.329	273.695	137.71	195.861	246.334	240.479	447.5	473.592	325.45	272.349	75.7064	88.6867	59.0007	40.1265	62.8345	62.9559	107.133	113.972
evm_TU_scaffold_1187_76	5.52523	5.64588	3.16204	7.13167	26.6967	18.8568	21.2696	11.7125	66.3996	59.9858	119.738	80.5862	204.979	241.638	163.891	170.76	102.054	108.954	145.588	76.6596	512.029	284.136	455.363	398.587	60.1132	85.8479	41.2878	48.1102	317.464	240.416	251.281	161.939	52.4803	36.9419	27.1933	18.9977	97.0267	54.03	97.1824	111.797
evm_TU_scaffold_6045_219	0.831058	0.967844	3.45558	1.35728	3.08628	2.70537	0.590326	2.97114	5.09067	5.34944	9.5686	1.07728	53.7741	90.0239	76.7625	77.3957	51.4069	53.9676	50.9531	31.6557	420.676	363.946	527.609	495.346	57.0967	51.4085	73.6868	32.2469	517.958	553.531	477.037	382.467	18.9468	21.8223	11.0875	10.7422	58.3532	72.9958	150.828	164.717
evm_TU_scaffold_909_268	105.501	101.641	129.22	110.048	134.095	123.004	100.833	106.455	92.9139	98.9031	103.829	123.781	118.018	122.409	92.7149	127.565	155.693	175.467	135.324	117.74	178.759	148.472	187.069	181.464	121.848	110.382	129.999	129.484	113.485	144.733	144.016	116.475	103.555	117.912	110.644	118.427	112.309	125.799	103.28	111.731
evm_TU_scaffold_1584_78	154.8	163.809	182.845	162.972	187.571	213.48	193.156	229.795	100.646	65.023	109.61	90.8823	176.203	166.308	162.959	176.099	34.6727	52.7878	83.8265	117.427	97.144	98.6577	64.6633	73.9447	100.213	83.9508	67.1698	83.8279	48.8032	51.021	126.162	120.644	92.8375	125.41	134.49	149.194	145.112	148.063	159.504	180.162
evm_TU_scaffold_6921_65	47.5621	58.16	58.231	65.2711	70.3251	72.6843	71.3235	83.2211	268.168	208.354	246.031	204.141	247.231	229.978	223.867	285.618	141.751	158.043	178.588	153.07	119.762	135.73	139.331	161.68	78.7089	61.0964	80.2061	62.4087	85.9267	71.7484	106.402	90.4206	85.767	80.4852	111.181	116.651	76.8744	75.5777	84.5203	71.8827
evm_TU_scaffold_390_8	162.79	186.711	187.124	243.441	276.409	234.261	187.165	190.95	110.379	96.0758	123.534	87.0912	181.934	228.898	191.68	268.483	86.7162	100.667	124.898	127.289	100.822	107.872	96.5016	102.115	56.6032	42.5493	51.5058	45.3251	29.857	36.873	55.9466	58.7708	57.5215	68.2826	66.4453	135.347	86.18	150.059	112.82	109.825
evm_TU_scaffold_2387_260	178.513	168.046	152.62	224.796	269.796	241.244	185.706	156.18	113.044	158.717	136.454	100.529	154.395	134.316	183.752	186.211	154.206	140.512	82.8368	88.9899	131.632	81.8682	139.646	113.515	58.7457	50.7143	58.5489	103.426	63.3438	71.4849	82.3222	69.3512	74.9183	98.8641	55.4631	130.308	77.2924	124.302	93.615	75.217
evm_TU_scaffold_7556_32	153.887	126.713	150.505	159.402	186.639	236.63	158.77	130.439	98.9711	103.017	188.656	117.3	94.4578	86.0593	31.6694	127.17	313.524	270.122	237	67.5091	138.175	83.5758	219.085	186.477	54.1491	113.248	74.4471	236.762	125.399	103.642	123.399	43.6546	73.9114	75.1256	83.0426	33.188	47.7479	51.3769	30.0782	28.6392
evm_TU_scaffold_146_15	23.9273	21.8432	25.328	28.4963	19.4354	19.6592	19.9931	14.9396	35.7776	71.3835	43.4465	19.8129	28.4717	50.8454	60.0084	57.1971	231.871	267.555	217.059	139.084	385.708	355.907	391.841	365.114	135.053	216.457	137.883	215.051	376.116	268.97	213.429	215.793	48.7211	29.2888	28.9474	29.2442	39.318	33.9891	33.1236	45.7684
evm_TU_scaffold_1613_32	335.682	297.39	324.68	426.376	347.505	314.78	280.432	219.75	114.759	222.814	173.028	146.141	117.078	93.8323	124.932	114.535	57.249	46.5473	26.2174	37.5439	31.1407	30.4377	32.4876	27.6954	21.9897	24.6394	25.2891	49.4099	31.3205	31.2498	33.9061	40.1924	77.7081	106.774	87.4532	140.911	68.2642	135.821	77.0698	62.3481
evm_TU_scaffold_1673_125	32.4218	40.2754	34.3964	42.9818	52.6459	33.3571	32.4129	33.5267	145.997	151.093	143.468	124.941	146.61	150.607	171.855	202.224	215.605	159.475	151.497	164.536	125.468	115.096	123.973	143.967	186.154	165.389	221.255	181.649	123.616	93.982	154.541	119.716	140.44	129.489	124.878	131.336	101.223	102.768	117.555	123.668
evm_TU_scaffold_915_394	72.2961	95.7541	80.0234	94.109	34.2232	44.1995	32.6555	51.891	124.285	137.71	140.856	110.761	114.725	137.484	117.943	148.891	103.42	119.55	122.34	89.7549	269.748	224.24	261.421	269.776	93.9158	104.388	78.2741	83.0824	269.974	242.016	286.303	188.42	69.4999	53.9751	67.7321	70.4312	80.4747	71.5969	90.9393	94.9604
evm_TU_scaffold_1708_20	117.503	148.622	131.096	126.699	143.318	104.806	93.0275	109.497	84.8815	81.2893	104.35	99.7837	117.272	153.738	108.57	161.875	160.109	179.044	155.954	140.013	192.314	152.3	175.639	186.212	136.678	105.308	195.859	113.847	104.802	117.084	143.967	97.6299	75.3469	78.4581	72.4286	117.629	70.2194	103.233	84.3554	93.0276
evm_TU_scaffold_489_115	26.0818	28.8063	21.1378	33.7675	50.6605	33.221	22.3668	36.4265	107.214	122.099	197.225	130.811	320.127	299.913	235.685	421.651	142.255	158.558	110.255	94.8319	166.002	189.335	226.096	191.243	69.4439	65.1625	92.5788	63.6821	111.41	143.005	132.855	132.478	56.2923	59.9032	86.4327	119.726	101.245	100.222	127.921	109.545
evm_TU_scaffold_1267_166	58.3668	63.4419	74.6902	82.8839	269.695	224.538	174.444	142.987	40.6792	46.2453	54.5776	41.3032	224.336	201.367	198.296	257.302	66.3123	68.4671	44.3041	40.2	216.449	184.417	245.397	262.468	47.2658	55.1157	59.2318	56.0462	178.987	182.349	158.56	161.818	39.4335	42.4122	48.9747	60.7349	101.047	159.892	150.008	151.221
evm_TU_scaffold_1269_461	135.204	172.682	211.719	220.265	470.792	368.575	288.118	337.796	39.141	51.8718	56.2529	33.1951	183.789	183.701	109.227	220.191	72.5413	66.8888	37.6069	35.5272	138.437	146.243	193.562	193.842	33.9847	24.7364	36.1192	34.3655	107.18	84.0223	105.061	74.7909	25.2573	23.5116	30.6303	62.676	67.1285	98.812	96.938	63.6797
evm_TU_scaffold_1524_100	0	0.516352	0.819369	0.150858	0.114344	0.841945	1.04981	0.125804	3.08626	10.8722	10.3578	3.25683	5.90003	10.3901	7.8847	10.0391	206.706	239.934	199.776	77.6989	313.331	326.87	431.079	417.728	90.8875	148.229	99.4616	187.311	580.562	498.385	317.404	217.628	39.1195	36.2207	45.7549	28.6551	97.5713	77.5547	100.512	79.9803
evm_TU_scaffold_807_118	13.3899	17.3703	12.8736	14.7403	12.1692	17.3802	15.7718	20.9488	38.9807	34.8342	40.3025	32.5167	62.363	71.091	56.8997	82.8277	123.028	194.973	124.374	156.829	172.166	148.638	199.65	139.297	210.908	255.907	295.149	219.032	284.311	274.106	231.8	214.28	142.777	222.886	97.8725	106.306	150.398	104.516	140.593	168.561
evm_TU_scaffold_886_84	7.39001	4.49027	9.08482	6.42821	11.4351	13.3882	8.33049	9.40846	20.2184	32.7959	21.8749	10.3292	21.8057	40.2136	28.0406	37.3244	255.385	275.481	192.963	122.643	317.935	198.586	315.659	281.628	233.098	272.084	223.291	289.73	384.61	323.833	277.957	217.823	74.7422	65.9209	49.6815	38.209	52.8511	40.9577	64.8909	59.4377
evm_TU_scaffold_1120_69	152.858	157.854	177.827	166.772	82.9432	77.0136	66.143	86.1364	154.893	165.123	182.064	152.787	180.067	159.611	126.831	172.908	61.9774	59.9521	56.748	89.3944	57.3192	67.8265	56.3499	50.591	71.3603	67.3127	56.5928	90.4115	76.1713	78.8677	82.9382	115.459	194.717	183.922	195.137	209.61	176.333	173.773	190.085	179.146
evm_TU_scaffold_2260_93	5.5179	4.2679	5.31024	4.93097	8.31267	10.9131	7.98697	32.5419	12.9866	15.2221	19.0752	24.724	123.094	138.962	43.9705	140.21	85.4871	75.6399	65.1386	22.6374	481.58	679.258	660.965	684.768	47.4187	52.2722	52.7257	42.5052	513.45	281.2	207.389	160.461	19.1495	9.18558	12.2517	11.4283	34.0173	26.6365	36.2326	41.351
evm_TU_scaffold_3546_22	217.192	192.65	182.887	228.227	191.862	141.649	110.293	114.599	119.911	176.465	146.519	138.263	97.618	107.234	109.57	232.267	265.473	205.192	152.252	108.312	138.316	65.1473	99.8119	102.114	94.7001	81.7483	107.541	127.053	56.0925	43.0669	90.8652	40.8852	68.9802	117.969	70.4822	124.543	59.3015	68.0124	51.0982	48.7078
evm_TU_scaffold_476_79	15.968	18.7866	9.72898	22.0735	11.6036	10.5736	5.45836	13.917	66.4019	84.4426	83.3184	50.1293	71.7234	84.6563	57.6984	91.6786	379.235	389.985	293.513	174.287	346.645	417.588	457.119	391.966	136.887	175.827	111.967	97.6418	259.725	158.514	104.155	107.725	41.2754	12.6695	23.4905	15.8228	17.014	27.3954	36.1734	19.3583
evm_TU_scaffold_10165_45	28.745	25.6829	31.0017	41.8665	147.602	113.995	86.3716	131.494	51.1937	49.313	67.7857	39.1796	222.145	205.137	154.83	212.616	121.724	124.429	106.212	59.963	286.57	288.193	411.203	355.258	81.9187	84.9413	88.6027	76.6632	221.761	179.574	145.127	116.374	54.8543	38.9723	55.909	42.6569	74.7341	90.1919	95.4298	79.6999
evm_TU_scaffold_1749_435	118.273	145.568	168.244	188.768	89.7729	90.643	63.1391	66.8703	121.193	91.6361	151.915	101.531	142.094	143.702	123.809	209.095	90.1477	146.892	167.713	181.941	74.6875	83.3429	67.8928	55.1263	169.144	153.422	134.103	107.252	56.1894	78.3072	105.841	114.303	110.181	136.502	153.28	175.198	98.6482	130.27	124.167	154.347
evm_TU_scaffold_1028_321	130.092	117.982	114.598	154.549	509.803	463.167	384.863	292.195	53.9158	84.0148	74.4714	55.3019	258.343	188.997	292.471	243.158	31.8001	21.0103	21.3675	34.2697	73.4315	68.7416	77.2141	64.1544	19.6404	16.2444	16.5727	23.8529	51.5094	57.1947	84.8316	71.8869	36.1061	43.6907	32.8056	74.3862	90.3686	180.398	152.285	116.346
evm_TU_scaffold_553_4	111.151	94.7373	120.216	133.956	111.137	89.1399	83.5982	69.0459	108.468	77.6219	122.911	92.3944	166.089	133.191	118.547	160.089	44.4451	47.4568	41.8348	32.6799	30.0932	35.8016	42.8071	43.5257	55.3242	94.2414	63.1407	81.8228	87.9994	115.188	73.3532	112.751	266.978	250.37	296.042	232.95	244.928	218.551	275.075	297.712
evm_TU_scaffold_1109_163	101.116	67.5564	76.7129	67.9036	1.23524	2.16557	0.472538	2.71807	186.706	263.041	122.55	259.388	0.885235	6.32349	3.81389	3.6674	384.549	457.329	452.183	356.863	18.0345	19.7883	21.4431	35.5391	343.9	324.413	295.451	379.334	22.2965	12.7506	12.0395	14.3397	175.827	120.181	124.708	76.1983	32.0084	17.9787	6.80924	6.20476
evm_TU_scaffold_11_104	111.735	106.528	132.56	130.718	270.272	235.674	185.16	173.369	70.4426	75.8625	94.48	69.1926	143.198	134.484	121.978	161.748	62.4325	69.8201	67.078	67.9945	111.582	96.3116	134.889	113.286	63.9742	60.8468	74.9175	56.1603	118.735	116.976	118.747	104.516	118.566	144.116	140.615	184.78	130.373	189.322	153.504	150.633
evm_TU_scaffold_991_119	71.2905	70.6825	69.883	86.1782	147.997	140.974	105.369	87.8474	65.4257	79.9427	118.369	88.0113	192.876	160.763	140.376	124.729	69.4856	71.4902	74.3911	41.9321	53.2688	57.2395	90.8096	69.8669	65.8076	99.9909	58.715	77.4415	146.762	169.979	63.3981	150.014	174.069	201.538	228.83	200.765	244.106	265.005	231.152	191.703
evm_TU_scaffold_7538_70	105.813	115.109	114.388	139.349	106.63	100.483	75.4517	74.9718	76.2941	109.862	103.898	75.056	98.4827	91.57	97.7948	142.262	181.692	185.154	165.354	109.37	116.761	115.902	174.58	141.341	141.051	189.543	199.011	159.938	101.198	137.748	133.325	103.057	117.542	135.623	119.124	135.09	79.3908	94.7725	97.9219	83.829
evm_TU_scaffold_1097_354	59.979	63.6317	70.3739	87.5478	161.202	148.776	132.009	119.335	72.4793	66.9994	84.6353	67.9043	165.164	158.265	138.727	160.099	107.534	99.5831	88.0981	65.805	167.332	186.413	223.404	230.723	89.222	70.2708	81.2449	88.2847	236.002	202.106	159.467	167.614	79.6408	63.703	77.8496	67.2418	122.218	140.583	136.5	136.938
novel.11591	53.8487	57.5463	47.3921	37.1393	64.7777	54.36	86.9231	104.566	71.6333	65.5281	53.1618	80.7472	103.94	123.745	95.4733	103.201	112.486	119.24	131.884	126.023	344.74	231.846	200.632	217.769	128.293	133.147	114.504	108.065	227.468	193.238	311.09	178.967	71.4574	77.3571	79.0758	62.1756	130.546	83.8373	109.233	134.081
evm_TU_scaffold_4948_2	15.6149	22.6035	15.4538	18.8631	12.061	12.4349	7.42504	11.5122	102.045	116.176	129.72	58.6156	77.1049	87.2993	86.1519	101.634	285.678	351.087	226.773	162.623	212.534	226.342	309.628	266.95	205.595	176.087	206.785	144.996	177.337	160.777	147.139	118.781	103.323	69.0375	77.5205	75.8586	48.0859	52.3152	76.6133	59.581
evm_TU_scaffold_858_24	141.908	186.326	153.811	128.043	62.4185	90.4524	81.4574	92.8694	70.1381	46.367	84.3521	89.1351	101.214	154.543	74.9474	134.717	143.018	178.673	196.794	196.861	182.046	194.783	143.42	130.578	135.745	169.686	130.52	166.903	137.524	120.638	127.066	110.984	51.629	55.1216	89.0844	93.5865	93.0847	79.3494	92.8048	102.528
evm_TU_scaffold_11771_79_evm_TU_scaffold_11771_80	35.9545	37.4534	32.0701	34.994	50.7489	40.2528	32.702	69.7485	46.102	36.9663	57.7821	44.1647	222.276	241.614	129.224	204.693	79.3083	76.6984	66.8684	52.221	409.582	437.043	529.922	488.403	59.6629	35.0594	46.8427	54.3901	292.852	194.537	173.042	150.43	20.7118	24.1544	25.2347	34.7206	62.7978	65.3783	62.2601	55.2735
evm_TU_scaffold_4891_10	163.771	229.111	171.345	205.842	95.0104	122.67	96.6391	173.405	94.3433	69.3974	86.3526	89.4421	132.535	177.31	85.0296	136.662	93.3032	103.275	119.958	139.332	132.22	132.352	58.2793	73.3511	132.207	85.0986	94.3213	109.13	89.3131	82.0014	110.258	123.392	75.3846	98.4999	116.615	136.804	136.149	137.361	155.223	143.654
evm_TU_scaffold_1659_357	10.4459	15.3425	14.8529	20.4721	18.2554	18.0826	11.8721	10.2098	148.777	151.994	160.444	111.002	239.496	175.323	219.823	240.319	166.567	177.85	154.728	113.906	180.948	144.735	194.276	151.155	106.278	116.319	104.056	100.139	142.791	176.073	138.489	147.95	130.875	108.082	134.865	106.649	91.8592	96.9822	121.34	124.367
evm_TU_scaffold_10124_24	1.11782	3.08269	0.991568	0.839785	1.85422	1.28089	1.27044	1.79646	8.81429	21.7916	15.0863	7.65074	7.25898	15.053	13.33	17.5367	285.687	264.598	219.744	81.9642	353.346	288.078	409.633	352.974	127.432	213.754	129.222	253.983	588.82	376.802	223.884	231.704	41.19	20.4136	27.716	11.7014	41.0268	36.6956	40.8738	46.8828
evm_TU_scaffold_24_177	44.1148	43.458	54.2824	53.9011	58.9673	49.5646	28.601	46.3728	143.965	110.672	154.531	108.608	168.426	151.195	140.229	238.176	245.945	252.457	213.714	122.92	192.925	157.926	197.04	208.026	177.592	163.59	201.941	122.865	130.985	128.801	135.787	101.97	65.4656	59.6238	66.5367	46.6416	40.6232	37.4622	53.1848	58.06
evm_TU_scaffold_602_22	117.314	128.063	144.968	163.462	138.552	171.853	103.788	133.067	105.076	76.6836	126.829	77.3178	140.241	140.792	112.096	189.932	109.868	177.015	152.846	148.055	123.335	127.689	109.69	77.4851	135.135	106.108	124.476	85.2464	69.0859	87.1996	133.87	112.349	82.1978	93.528	92.3514	113.975	86.3938	110.619	115.184	133.205
evm_TU_scaffold_1149_179	144.308	178.113	190.481	182.269	73.9284	98.2899	77.8979	101.772	112.185	83.015	117.56	87.2377	82.8363	118.518	74.9052	119.361	128.276	216.154	215.675	206.96	111.973	121.654	89.6628	88.0737	198.925	188.321	213.982	187.854	87.9849	80.6473	94.1761	97.5725	71.6578	80.9805	77.1637	88.7734	68.0997	53.6111	74.0681	83.338
evm_TU_scaffold_200_14	3.73286	3.33489	5.66994	4.46797	24.9718	18.1776	19.4327	16.2618	69.8217	63.8555	87.5969	73.921	170.659	134.885	147.722	190.809	153.283	178.465	115.729	68.4968	208.2	150.756	138.527	161.431	164.21	132.178	102.034	100.588	232.108	272.634	193.357	227.011	131.044	102.907	103.347	84.1563	142.246	144.095	200.949	211.803
evm_TU_scaffold_1581_84	107.93	108.42	121.234	117.513	75.8839	85.4487	76.2374	101.008	109.012	88.7129	92.7656	80.4525	63.2528	71.0069	61.5831	79.6194	152.71	217.856	174.264	171.616	165.846	122.893	119.43	100.881	206.258	254.934	174.996	156.992	99.4422	97.9132	146.954	110.477	142.591	170.853	111.933	91.9266	82.3128	63.1908	77.0681	99.3554
evm_TU_scaffold_10885_59	187.824	212.339	247.85	268.901	88.2004	100.264	73.3189	78.942	121.784	79.5277	146.076	101.842	97.7604	110.009	79.0043	127.203	91.3051	144.004	169.254	194.708	60.4191	76.4026	63.0168	48.5827	178.156	136.394	147.388	138.885	43.2735	46.2367	85.2377	78.2157	110.785	140.667	157.891	162.392	79.8024	94.6384	81.0242	96.259
evm_TU_scaffold_87_129	90.2879	96.2224	112.974	121.391	92.1818	80.4723	59.6521	70.4571	95.2858	100.944	151.248	93.1489	130.581	113.565	94.6955	148.499	125.771	133.203	124.716	95.5807	140.56	119.611	134.468	135.923	85.776	100.536	107.923	104.417	142.918	144.509	160.549	130.116	118.614	144.247	146.909	185.119	134.672	127.649	128.079	112.226
evm_TU_scaffold_808_67	23.9061	25.0802	18.8596	23.6774	51.4358	45.3418	32.9635	30.3702	191.595	177.465	219.1	149.371	247.768	201.303	195.113	214.433	159.236	181.003	156.079	141.67	185.396	196.536	222.606	173.963	82.4901	82.203	107.623	90.6032	114.679	94.5512	86.8541	96.2789	106.505	92.8418	119.028	106.798	73.0575	63.5229	95.011	58.4504
evm_TU_scaffold_365_137	176.919	179.914	208.623	228.2	286.758	230.134	202.544	192.486	71.7174	89.1895	99.0791	74.7937	120.431	100.688	86.9639	122.736	157.127	142.427	107.449	98.8438	122.822	133.29	159.846	158.647	82.1267	62.7181	91.8067	105.437	104.288	102.62	109.545	94.7906	44.7493	36.256	42.8094	61.1987	51.4095	73.0549	62.4154	56.1159
evm_TU_scaffold_1495_81	259.53	235.539	297.446	304.813	351.19	355.69	300.69	222.903	103.63	90.1074	139.778	95.9317	146.58	119.888	81.8016	158.056	93.8392	97.1216	53.8298	44.2421	42.1293	55.2119	98.0462	89.988	27.6017	25.0426	20.8483	38.5603	52.1317	40.578	38.4779	48.5203	42.6089	67.8041	70.3708	118.668	89.2565	85.9805	64.6297	44.0538
evm_TU_scaffold_1149_92	43.8352	39.228	44.7679	42.3896	54.5013	45.4381	45.4771	49.7514	49.463	69.1264	40.8078	53.8317	25.4562	25.738	41.2732	29.2233	234.906	232.428	264.712	156.536	262.562	190.634	199.929	206.14	238.315	284.971	200.263	204.342	243.948	189.78	234.985	164.944	80.8295	71.3514	65.2437	54.1375	55.5045	53.3458	48.8956	72.626
evm_TU_scaffold_1233_36	11.8079	17.7438	13.0928	13.0638	20.2752	8.18375	6.22302	10.6348	61.088	43.0821	80.8478	34.3651	81.3524	117.07	83.4682	119.993	146.79	238.797	129.456	204.937	205.234	263.117	257.835	236.143	169.094	90.5888	247.061	128.52	190.891	274.387	136.034	164.213	84.1902	83.7493	76.6177	171.186	75.867	115.982	135.86	162.241
evm_TU_scaffold_1421_245	98.0395	126.878	92.1867	93.5639	55.3324	70.9117	59.6918	88.3744	101.556	78.6441	105.914	95.7972	127.091	191.791	107.062	189.51	124.953	155.973	177.524	179.248	148.696	193.206	167.259	155.865	115.967	113.823	133.061	143.529	101.066	95.908	148.31	129.754	61.7195	64.0593	81.1441	72.4141	107.203	115.3	118.84	115.462
evm_TU_scaffold_7494_100	8.96652	9.03582	9.40113	8.46764	9.40068	9.2134	9.01219	6.93675	164.74	148.639	146.262	115.25	117.735	133.888	143.767	132.587	133.026	144.503	143.466	138.921	97.8735	140.92	122.5	123.298	205.608	249.984	189.633	178.746	214.274	228.662	115.912	175.465	166.31	109.512	108.755	76.8544	94.6679	81.6008	140.671	144.507
evm_TU_scaffold_1269_627	2.96522	4.78526	3.75758	3.41589	0.688244	0.827382	0.940308	2.16349	228.696	177.235	158.352	167.697	55.2771	65.6003	61.4228	65.6802	345.044	441.992	379.452	321.279	167.144	153.074	157.841	179.464	248.191	193.984	245.32	184.378	72.6792	72.0583	59.6064	71.7936	93.7922	65.2561	66.8035	39.6338	41.2381	27.7622	36.3134	33.419
evm_TU_scaffold_1630_367	69.6824	80.9888	95.0953	100.483	88.5674	81.9354	69.5283	78.558	76.0502	75.0066	80.499	65.7366	95.6731	86.9505	89.6683	94.7079	143.904	167.953	154.813	116.142	157.95	142.5	214.259	175.753	164.818	176.916	145.205	118.738	164.034	174.582	163.932	133.126	101.221	94.976	95.6692	118.642	100.4	111.693	108.264	120.097
evm_TU_scaffold_46_20	145.75	186.047	180.476	184.825	131.486	166.499	132.384	174.937	99.3473	65.6479	102.357	75.46	135.756	159.158	108.342	166.051	73.0865	106.622	119.264	150.423	133.598	143.584	107.459	93.2837	100.185	88.5339	101.213	85.7494	61.3623	58.6337	105.18	101.994	64.6853	85.2765	97.2916	122.731	111.725	126.475	114.417	115.593
evm_TU_scaffold_1312_93	43.7331	46.4494	39.3478	28.1617	19.1026	21.6396	28.2248	42.2044	141.668	147.187	101.457	249.954	61.1889	71.8586	51.1804	56.3873	241.588	222.072	225.606	179.077	207.692	162.715	137.466	173.093	277.11	221.527	234.755	200.05	157.548	129.328	126.487	122.417	98.4975	75.4203	85.3183	51.4848	64.0366	35.9083	43.0919	56.2327
evm_TU_scaffold_4908_222	41.2615	49.567	58.8442	60.5624	114.144	114.107	94.9018	104.803	52.308	46.8484	58.3134	44.715	157.659	179.188	140.971	170.212	69.1406	84.4719	69.6866	58.7486	185.234	179.202	176.269	169.284	70.3716	89.242	89.4462	62.224	234.409	223.993	213.061	222.786	78.1307	76.9225	73.7071	65.7475	133.316	182.031	203.181	177.473
evm_TU_scaffold_352_99	35.7446	37.4011	34.7561	36.5235	0.567283	0.596722	0.651039	0.873791	149.236	204.969	149.757	86.4915	2.07337	3.77528	4.0869	5.05276	672.701	811.234	370.611	220.523	7.7647	8.88582	12.8448	17.0805	342.762	349.642	610.294	188.331	3.51075	3.22065	2.65399	1.38296	123.531	66.7449	37.875	55.1156	4.10229	8.42186	0.721648	0.85486
evm_TU_scaffold_425_363	25.6013	27.5516	29.7775	32.0842	25.418	21.5666	18.7792	19.711	48.8794	54.5787	48.1253	35.6515	61.3916	61.584	59.0432	73.1614	198.146	218.573	195.733	138.979	223.796	193.178	248.959	228.362	243.189	203.835	268.941	187.924	243.662	245.518	206.011	178.509	89.4784	93.0726	72.0652	65.5813	51.0972	58.0822	81.2068	87.5553
evm_TU_scaffold_1036_141	2.25585	4.33479	2.81398	1.03619	0.872656	1.10153	0.400599	0.480057	201.621	229.997	204.822	134.659	48.7804	47.0187	52.8101	54.1868	267.967	324.924	262.732	195.573	77.6393	77.6655	73.8999	81.2774	363.889	371.555	357.914	293.755	72.6833	89.4036	89.4782	75.6753	161.045	112.152	93.1828	63.14	41.4921	28.3241	49.2892	50.1907
evm_TU_scaffold_533_257	24.7474	43.8686	34.4825	30.2235	6.03205	5.27568	4.58917	5.59263	175.128	127.478	116.43	138.31	55.8816	78.2397	60.198	69.5952	239.289	285.718	320.565	287.974	119.671	138.132	127.681	112.101	285.565	333.292	235.118	244.405	89.6563	112.113	101.071	99.3731	109.675	101.212	82.1109	56.0066	50.3597	38.9655	56.9905	57.9611
evm_TU_scaffold_8286_427	104.901	135.31	125.927	124.664	56.2781	52.5186	47.121	68.9052	68.759	52.7044	66.0619	62.7387	47.7861	54.2292	46.8777	56.9811	144.479	197.619	216.917	287.215	96.2137	98.8097	113.05	98.9004	223.353	165.735	302.393	219.351	81.595	91.8293	91.1366	76.4544	120.58	195.217	206.477	189.679	79.7716	74.9002	48.7495	68.6106
evm_TU_scaffold_2437_4	34.4059	42.2976	36.7954	39.4005	50.0254	43.6082	43.2392	44.0866	42.1735	54.4777	38.9313	51.5136	43.8878	43.2196	50.1889	40.8856	191.684	166.996	191.064	129.892	234.91	172.481	157.496	173.26	268.004	288.064	302.804	230.805	218.027	182.1	190.121	133.409	117.688	135.143	118.952	91.9817	79.7323	61.0734	47.4479	70.4165
evm_TU_scaffold_5099_23	23.6159	24.2856	24.4564	26.198	31.4403	28.5753	34.1041	34.743	53.3479	64.2266	49.8535	52.4458	85.0869	99.3588	103.319	96.855	133.178	112.696	116.591	94.4101	159.113	171.939	164.704	177.15	169.336	165.916	213.913	165.567	265.265	256.75	255.232	223.314	123.28	107.487	109.292	87.4566	114.926	114.402	152.966	165.635
evm_TU_scaffold_14_104	43.8906	58.5785	43.1937	53.1412	75.3879	85.2328	70.2828	73.6872	73.1545	59.1434	82.1083	56.5398	206.44	228.033	158.95	238.138	83.1353	90.7623	109.39	105.695	217.44	231.317	209.649	174.25	78.2191	69.8666	84.6768	73.6615	190.034	156.219	185.987	175.634	53.4033	49.9816	68.5783	77.0729	129.664	136.268	145.706	147.259
evm_TU_scaffold_801_88	43.7418	40.9698	51.8553	51.109	338.855	298.573	275.508	258.895	31.3548	32.0929	28.8855	24.3694	199.856	186.148	197.569	203.581	23.4352	24.5382	21.5663	15.8787	137.191	152.006	186.19	175.175	17.4384	19.5629	15.2401	20.4113	219.095	169.464	154.96	163.251	25.5334	16.2921	28.0169	24.4298	154.127	189.273	220.019	200.376
evm_TU_scaffold_9086_292	164.693	202.345	194.849	194.446	73.2126	104.204	101.53	109.202	173.431	165.005	164.477	161.592	146.013	194.912	137.955	176	87.388	102.517	117.295	187.57	96.8027	123.955	90.9081	81.3589	90.9673	73.331	71.1734	96.2106	52.8343	41.6739	67.8121	86.2513	54.3545	59.0692	95.8159	83.9993	100.971	114.643	97.1135	98.1913
evm_TU_scaffold_1107_67	2.98007	3.96637	3.61905	3.36057	5.35785	7.62232	6.14891	6.03977	50.6543	47.6951	43.5469	29.3587	100.415	130.452	148.704	126.29	59.3489	71.3666	84.8133	68.6936	215.198	189.878	221.95	188.384	129.677	131.931	105.874	82.3559	401.907	457.181	393.288	359.503	65.4733	51.9694	26.8941	23.7611	106.787	86.1007	165.311	224.35
evm_TU_scaffold_959_59	179.958	157.773	156.293	178.4	198.475	161.845	136.246	132.466	172.932	189.544	173.995	140.541	140.595	156.826	163.541	170.307	97.8349	92.5668	83.8981	99.9063	56.8841	49.2256	72.9977	71.1531	94.4063	66.4184	74.5368	64.1348	44.9149	39.4293	45.5698	47.3586	96.1517	114.084	80.3933	219.922	77.6194	134.543	112.733	80.3944
evm_TU_scaffold_927_38	0	0	0	0	0	0	0	0	0.56361	0.232673	0	0.262394	125.591	186.803	182.297	187.717	0.554038	0.988343	2.44306	0.401584	620.361	449.646	566.311	550.762	0.486263	0	0.808468	0.426871	315.399	321.703	376.115	293.437	0.782186	0.354353	0.346232	0	72.7647	52.6552	172.729	139.438
evm_TU_scaffold_1028_308	13.9202	18.7762	15.8957	19.8502	29.9627	22.9957	17.5622	17.6854	57.8485	52.9213	67.8123	44.3838	119.99	117.508	94.365	129.429	144.667	169.207	148.847	113.103	299.93	184.033	307.772	295.297	166.1	155.224	164.633	114.266	208.576	256.191	291.536	182.501	59.7306	72.4501	59.4178	51.2318	65.3277	67.1935	88.3373	114.979
evm_TU_scaffold_11979_45	92.2098	94.4	100.94	125.79	120.09	119.942	92.2978	83.2122	72.4663	67.4013	99.8745	68.1861	118.336	106.11	93.1336	110.899	81.7493	86.504	83.2599	67.4972	105.929	115.623	143.237	104.7	99.0551	108.286	127.275	99.8512	138.568	150.257	139.748	121.984	161.76	157.543	170.693	197.515	116.448	161.459	156.163	148.598
evm_TU_scaffold_1036_189	110.105	168.113	114.831	124.974	42.5854	61.5687	58.8944	85.1436	101.336	104.351	88.9471	108.562	83.3941	160.346	67.7943	134.702	127.597	161.929	158.725	213.691	161.615	167.484	161.759	134.255	136.154	133.358	130.335	143.843	109.159	73.4818	158.133	105.558	50.5656	54.1194	72.184	104.415	96.5506	98.3616	111.245	118.637
evm_TU_scaffold_9872_9	40.1742	68.2831	40.9339	59.8489	89.7181	75.287	65.9435	80.5944	58.0453	52.4184	57.6156	54.0471	168.688	165.998	116.891	171.88	180.688	195.094	147.819	116.321	355.987	258.983	397.924	381.763	94.9425	54.7761	122.292	110.823	216.619	100.588	95.6334	92.4501	32.726	12.1648	37.1436	64.344	35.2341	53.3093	34.6242	34.1797
evm_TU_scaffold_942_115	48.1844	53.0656	61.1654	61.1102	49.4043	41.7562	44.6601	34.6229	165.583	156.577	181.922	120.475	115.68	123.877	105.461	131.798	189.475	228.061	192.254	167.927	147.97	154.79	184.889	170.593	147.138	153.433	159.904	138.585	143.625	143.416	108.495	112.676	89.7827	78.6491	82.1212	43.2443	57.933	57.2385	70.7497	72.8892
evm_TU_scaffold_1616_74	137.902	119.643	134.819	152.573	172.234	143.134	120.053	135.372	129.713	151.752	139.966	97.3702	114.597	119.905	106.937	161.639	145.37	207.089	132.965	86.4024	130.809	142.942	157.642	153.419	96.9662	98.883	114.246	53.1217	101.42	103.618	91.7743	77.8924	80.627	69.865	74.7526	62.9184	53.4879	63.9099	76.1701	70.6217
evm_TU_scaffold_1371_356	115.933	102.372	107.209	133.45	67.1453	58.7065	51.4828	39.8437	99.5607	116.311	109.545	94.9561	48.223	45.6098	42.6101	59.8915	220.547	297.347	219.677	158.628	55.485	61.7249	61.1187	64.0155	250.535	255.016	300.754	229.622	48.797	65.691	67.9725	53.6939	158.082	153.447	179.661	191.842	54.0089	58.5815	42.0361	41.8584
evm_TU_scaffold_10264_116	53.7262	67.5196	64.4822	87.6245	54.0829	43.628	38.373	45.7329	82.5218	70.1704	105.512	49.5924	114.017	125.688	99.0063	155.301	191.328	202.94	137.666	120.877	301.356	197.574	287.322	251.228	119.135	133.676	107.526	100.848	187.988	136.973	134.098	120.902	66.1599	67.1794	66.2456	61.0513	65.4033	75.9246	91.3453	99.3505
evm_TU_scaffold_4804_136	258.934	171.89	211.824	246.452	229.486	183.858	162.061	154.977	145.696	130.689	156.244	184.763	201.28	182.639	159.057	168.091	49.5048	41.5174	50.6606	89.1424	36.0187	44.177	47.3287	39.4837	40.5797	53.8004	43.7295	42.2202	33.9283	27.0271	26.9352	38.5435	94.7258	125.853	176.281	191.941	82.7374	74.5526	103.17	75.7071
evm_TU_scaffold_507_18	72.999	80.1052	92.829	92.3638	78.6745	106.26	71.538	80.8979	54.0926	41.9794	67.0262	43.7116	103.351	130.959	98.3918	145.997	113.693	184.728	184.621	200.35	161.745	211.304	206.758	149.586	134.682	141.028	149.477	141.485	154.22	170.296	149.58	160.185	56.8102	55.15	65.7608	54.9918	66.5059	81.8583	90.1492	120.904
evm_TU_scaffold_801_12	181.777	212.879	219.709	254.58	132.252	96.6637	95.9388	110.235	72.4609	63.4614	107.67	81.6661	116.908	128.229	86.6661	137.492	71.3848	85.7221	100.019	156.346	77.2384	92.9805	71.2045	60.1421	103.607	91.5403	116.342	118.571	67.3497	50.4946	87.8645	93.6996	91.6186	117.205	130.933	134.601	127.443	147.991	121.679	143.811
evm_TU_scaffold_1618_385	13.9087	20.4095	17.7356	17.8886	11.299	17.7715	12.8438	18.9431	145.225	138.451	137.513	88.3446	90.4601	136.343	104.217	130.216	195.293	250.251	232.999	171.632	164.082	164.727	156.428	180.363	192.119	210.084	166.376	187.718	223.376	153.845	189.211	142.412	79.8118	58.6791	50.9109	49.3711	57.7796	41.8187	57.6314	72.7023
evm_TU_scaffold_12245_75	161.678	159.691	183.063	212.916	377.264	236.268	211.472	243.484	93.5439	99.0494	104.205	83.9977	146.18	112.834	128.45	151.148	103.888	89.5323	76.5565	91.9222	81.8388	81.468	153.204	102.492	72.9028	40.8165	114.551	109.248	61.2278	81.5859	63.0468	62.884	54.8356	62.4046	48.2531	83.64	41.4917	52.5613	56.7931	54.1536
evm_TU_scaffold_4775_84	80.8255	93.7912	95.8012	98.3198	74.9365	74.5429	55.5122	56.4069	77.3533	70.2231	111.617	66.3602	117.42	140.06	95.3754	139.163	106.675	146.315	150.482	137.834	141.293	161.88	167.802	150.142	143.759	169.795	149.43	130.526	133.804	140.317	168.675	138.3	74.957	82.5913	74.1388	95.5951	89.9426	110.375	106.739	122.699
evm_TU_scaffold_11260_35	57.9225	57.8294	61.4329	60.485	69.9598	71.806	69.3978	59.1155	48.0939	81.5293	59.03	47.9304	36.3705	35.4386	59.6872	41.7674	226.249	234.206	185.514	99.8061	185.24	178.957	203.772	198.773	110.887	168.507	118.925	195.062	342.241	247.738	166.403	168.445	94.6801	68.1514	68.7178	75.2382	75.3398	69.6631	66.8351	69.489
evm_TU_scaffold_1318_62	115.24	143.886	146.517	151.676	131.081	153.034	115.999	108.659	65.4074	56.6786	92.4965	64.062	142.2	151.521	129.967	155.446	82.7969	139.315	150.853	117.61	122.741	155.955	142.87	124.073	88.1073	118.456	91.3893	96.9744	110.091	82.0784	119.656	114.651	70.8632	78.7544	90.406	95.3022	76.8744	120.537	100.007	119.931
evm_TU_scaffold_388_132	18.9124	19.1345	23.5917	28.2332	31.0935	41.0762	25.6087	28.9776	34.5571	47.0102	39.0535	23.5963	74.6159	77.3638	80.4736	120.903	187.968	195.649	127.253	73.399	414.578	374.561	491.173	530.514	112.728	140.204	99.6127	74.531	327.789	189.744	177.557	115.295	34.9415	18.416	14.7591	9.63735	18.0212	28.3517	33.0396	28.8256
evm_TU_scaffold_1146_132	1.56397	0.291422	0.69366	1.0217	3.29124	1.83284	1.99968	10.6503	20.5537	37.1045	30.6904	16.543	80.7498	100.844	19.9254	103.711	228.073	212.592	115.972	18.3683	346.082	382.516	603.196	472.945	34.865	51.0967	40.4769	101.846	630.027	368.214	172.848	175.643	15.4711	9.1991	10.7003	3.2345	23.4505	17.7525	32.017	30.8766
novel.21968	18.5511	16.9544	11.3624	18.0343	19.137	17.5994	21.4604	30.8003	28.5319	46.79	42.4533	16.3064	41.3787	57.8004	34.3266	47.4482	216.641	217.041	199.929	80.7575	274.211	267.057	319.414	330.793	135.475	195.663	154.677	168.705	348.25	300.542	230.009	182.614	63.9013	38.3514	54.3955	23.7506	49.8198	55.3888	67.3296	78.6871
evm_TU_scaffold_1013_56	114.218	113.79	102.505	112.475	122.437	101.501	96.7635	133.28	150.16	167.127	166.578	120.619	143.392	143.323	140.177	159	148.63	147.805	109.269	125.286	167.29	139.176	147.345	148.993	74.286	58.7369	82.4013	69.534	61.8802	48.5378	91.1699	77.5512	81.8821	84.6255	94.4754	117.526	102.793	87.4768	91.3986	75.4743
evm_TU_scaffold_763_17	14.4238	12.2298	9.2623	14.49	10.2763	10.134	7.92379	12.5075	115.108	190.842	174.747	117.348	41.2184	58.7718	38.3061	52.2215	436.024	470.685	361.59	242.015	185.14	159.48	172.986	159.283	220.159	190.576	281.575	205.611	71.7124	39.3643	41.7543	36.9074	81.9592	65.7584	76.6755	46.4707	23.9194	29.6804	24.8789	15.8084
evm_TU_scaffold_1438_765	16.1753	21.0981	8.60898	3.69842	0	0	0	0	14.4119	33.318	17.4902	34.219	0	0	0	0	665.857	552.209	554.741	208.457	0	0	0	0	498.609	613.953	327.669	479.187	0	1.03344	0	0	169.009	114.17	96.5022	37.57	18.0997	22.732	0	0
evm_TU_scaffold_950_81	106.479	93.0274	102.905	132.286	246.694	150.249	133.024	114.83	83.5197	104.009	116.562	76.0482	165.95	161.471	152.02	239.829	105.235	110.856	74.4061	80.8804	104.598	108.636	192.194	158.027	100.324	56.7324	103.257	99.9527	78.6899	97.9414	127.471	75.9126	58.2752	80.6516	62.3622	98.2093	81.1311	83.2331	97.8656	86.9483
evm_TU_scaffold_6679_74	115.374	126.581	144.88	125.747	72.4833	57.5684	56.8748	62.0379	103.393	101.455	108.095	107.713	82.1127	82.1526	68.2739	87.7606	153.923	151.143	168.313	138.084	115.636	97.7627	84.1596	95.5604	157.205	182.882	199.932	164.86	103.139	102.211	117.714	94.9605	140.08	133.763	142.56	154.584	71.6048	70.569	83.3959	72.8921
evm_TU_scaffold_7287_54	34.0206	33.8645	16.015	31.7498	58.4256	49.8702	28.4933	57.4287	130.289	127.402	126.102	95.1209	138	165.706	170.888	175.154	172.517	153.208	152.673	127.979	302.831	302.261	335.094	314.836	114.185	90.1141	173.879	65.7093	126.186	87.5775	85.8109	79.8266	32.7989	33.073	43.9296	40.5103	69.3958	52.7246	65.9699	34.2109
evm_TU_scaffold_1584_133	15.6157	14.1376	9.03386	11.227	12.2707	12.2886	7.35468	15.3036	126.581	143.033	115.015	111.138	104.012	108.074	112.709	102.825	259.938	259.167	251.006	151.721	275.976	251.627	279.698	255.629	154.551	151.033	157.223	133.899	158.316	144.774	124.678	108.374	61.2856	46.8283	52.6763	30.6753	44.1397	32.7227	47.8716	38.365
evm_TU_scaffold_634_67	22.0894	21.1538	24.3224	24.5117	17.5785	18.9417	16.4562	17.5058	199.642	177.646	209.214	160.11	171.553	166.32	149.587	187	111.734	121.307	142.979	96.6245	88.0267	103.111	81.4388	106.811	200.866	213.001	131.814	117.252	120.262	142.359	109.579	136.293	134.429	105.956	107.951	66.4873	118.334	84.7989	121.324	146.268
evm_TU_scaffold_1573_281	133.224	128.919	121.381	169.153	123.893	96.471	80.2373	70.7001	164.471	206.673	167.144	135.227	130.419	125.927	148.991	166.54	159.313	139.179	102.648	108.884	97.1034	73.3871	96.3806	94.1096	104.39	88.9894	115.972	125.829	61.2436	58.9026	68.9456	68.392	93.9724	124.692	95.0127	151.689	70.0758	82.1563	72.8519	68.1724
evm_TU_scaffold_1265_87	15.564	18.1048	15.063	15.795	18.5984	19.2707	14.5704	35.1045	123.643	132.862	121.418	95.0682	114.21	142.102	89.1733	134.338	246.436	265.667	194.576	165.488	195.269	224.894	185.847	203.427	276.457	216.34	240.456	174.087	125.352	103.319	100.514	107.63	58.8204	38.0496	45.3025	36.6397	44.7976	49.1955	44.1309	40.068
evm_TU_scaffold_1224_5	52.0643	61.3239	71.3407	57.3786	3.99538	2.54919	4.0591	2.45012	19.0929	31.6255	19.6005	16.0219	2.95717	3.68831	3.64015	4.83378	297.517	287.07	367.827	332.376	31.7363	40.5717	63.1782	49.5654	386.803	313.956	574.296	448.996	65.7002	64.9055	51.7097	49.1573	148.025	208.96	107.153	137.794	31.616	21.3543	18.7472	27.9654
evm_TU_scaffold_533_135	28.0612	39.7336	37.8408	34.4098	36.1126	35.5144	36.9052	35.2856	151.261	160.913	132.639	126.772	147.455	180.211	171.616	158.201	156.651	162.062	147.81	143.163	167.902	211.766	203.643	198.307	115.152	123.699	112.076	93.1974	164.587	121.298	103.638	107.801	76.4395	75.4842	84.5891	75.5083	80.2094	69.5395	87.9773	84.2925
evm_TU_scaffold_121_119	1.53376	0.76944	1.96229	0.867086	1.8256	1.84353	1.34089	1.52651	226.27	316.684	255.38	139.6	66.6458	64.9526	74.3291	75.1701	407.654	411.763	254.713	197.361	130.337	89.9472	157.41	127.964	272.307	206.901	216.57	186.7	69.1068	68.9713	73.025	49.2106	98.1087	61.7949	42.7816	30.5002	18.4825	19.5565	28.9832	28.1526
evm_TU_scaffold_1506_390	82.4754	80.2161	87.0123	108.421	58.7134	49.2252	50.4789	36.6815	270.748	258.854	260.501	223.551	139.905	110.443	171.843	127.268	84.7889	91.5764	97.8565	109.268	26.5742	30.149	22.3594	26.2048	79.1978	56.1261	64.5417	123.538	38.5837	32.6528	47.5037	50.8866	222.857	221.235	249.984	259.491	126.419	97.442	109.523	93.0679
evm_TU_scaffold_1367_56	230.723	204.085	185.318	248.155	184.109	176.616	148.159	138.369	154.478	250.55	188.304	143.837	132.008	113.664	157.458	141.761	162.174	130.916	68.4778	85.7278	77.831	52.4205	97.718	70.0825	50.3208	40.9767	45.4176	102.99	45.1346	37.0435	56.3251	38.7037	60.5926	80.2552	50.571	123.779	43.6985	60.2525	53.1327	41.0533
evm_TU_scaffold_436_21	98.9481	127.768	126.798	140.515	121.816	124.04	84.6205	105.062	42.2923	21.5499	74.0826	54.4558	144.665	164.152	138.227	219.086	69.8444	89.4201	102.661	127.425	144.492	150.848	145.667	109.993	81.7339	117.809	83.5458	85.2957	123.638	112.642	153.682	146.17	61.0417	72.6288	76.6057	103.217	89.8388	126.672	144.883	155.841
evm_TU_scaffold_555_1	108.754	115.501	126.864	124.573	139.048	183.117	147.977	200.503	64.5918	42.6644	61.3169	50.2311	134.347	155.904	118.99	172.031	55.8754	89.8894	105.184	122.09	167.446	202.623	153.065	133.617	99.3289	92.7335	78.1254	68.0981	67.8304	69.3645	131.44	136.816	38.4383	57.0492	59.4239	66.8731	108.402	123.218	136.116	148.649
evm_TU_scaffold_367_196	14.35	20.7691	14.3104	16.656	15.9763	19.097	8.78288	17.8233	79.1064	71.7879	82.1371	54.9389	77.3436	86.5764	91.2395	101.216	226.076	248.005	200.947	161.432	254.459	207.315	249.428	227.061	191.482	211.608	193.497	152.107	180.344	165.058	250.997	154.761	54.9623	45.2489	43.7178	47.8838	39.2849	42.7665	75.6096	59.2061
evm_TU_scaffold_624_112	182.053	187.932	190.881	228.337	248.283	223.727	153.522	178.839	80.5929	110.042	117.74	103.479	117.294	88.763	76.3721	109.906	178.841	151.433	105.766	115.2	94.8065	102.606	130.109	122.504	84.0929	68.1854	102.381	113.975	86.2369	72.962	82.4038	69.3087	48.0981	38.1969	48.0426	65.6152	35.3168	56.1336	44.4638	39.9288
evm_TU_scaffold_1597_19	229.101	203.332	158.92	272.201	69.2207	48.0706	48.5899	37.7093	147.532	216.163	189.697	154.259	42.6235	47.7351	50.4915	76.9612	212.784	266.133	170.883	161.988	56.1117	31.1019	63.1504	56.6574	173.192	151.286	190.811	151.122	7.7983	26.0142	45.8517	22.82	88.9475	138.374	117.374	207.715	39.4865	34.2354	24.7926	21.0986
evm_TU_scaffold_1450_21	3.28829	3.75989	0.994392	3.17342	10.4539	4.57373	2.9728	16.3873	54.4347	77.7934	76.3197	42.1602	158.919	166.113	145.01	210.71	176.404	222.148	146.625	114.816	302.385	422.051	566.837	460.905	49.9805	61.7593	52.5334	35.0502	186.789	156.374	92.5138	110.189	27.492	15.6992	28.0199	26.8697	44.9904	60.9968	71.318	37.4086
evm_TU_scaffold_361_70	61.4084	65.9082	70.6777	68.8531	102.21	78.3737	58.537	72.5853	51.9736	50.812	62.2252	47.2937	101.546	87.878	90.3297	133.562	115.419	147.068	108.957	123.89	136.755	168.026	212.999	191.855	130.651	136.056	151.479	105.389	177.23	202.438	167.25	152.718	103.277	96.0997	92.4459	93.9813	83.6678	103.285	113.153	113.35
evm_TU_scaffold_57_112	22.0803	21.3857	20.3438	31.1321	112.774	113.869	102.005	71.1246	33.2605	41.0465	32.6035	26.4394	82.8099	105.258	135.444	106.652	50.9566	57.55	61.657	51.8097	122.599	129.856	160.179	146.735	86.2409	113.338	136.66	98.7546	371.805	447.7	222.23	307.063	53.8937	57.6181	37.8215	33.6108	100.34	133.731	165.224	224.837
evm_TU_scaffold_286_11	227.007	210.278	190.699	238.889	226.656	241.61	212.175	204.372	114.672	192.615	127.902	136.659	113.271	93.3407	142.004	94.1747	39.1256	31.0676	27.8777	44.6143	28.6145	33.3702	32.1425	29.442	38.8412	40.3081	41.4274	35.8434	56.2551	53.4267	72.8277	60.6528	130.346	124.663	116.215	160.377	116.736	137.612	116.156	95.018
evm_TU_scaffold_774_441	346.588	436.534	286.69	351.107	214.931	206.884	173.736	317.561	53.5914	36.4995	90.8024	56.1087	63.5894	97.3114	60.4573	107.053	52.4385	68.8592	44.9614	65.4601	135.635	186.889	137.049	136.096	22.5858	33.0273	16.2959	18.3307	36.0992	24.4387	46.5528	32.2644	37.3589	40.9918	55.8305	63.8514	50.8661	96.0863	61.807	66.0118
evm_TU_scaffold_5215_60	90.8959	105.373	129.836	124.448	104.511	109.102	74.0979	109.654	76.8593	66.9848	91.4845	70.7369	140.407	143.751	107.969	218.91	107.385	134.78	121.233	128.036	201.379	202.218	210.223	190.531	89.0295	94.021	130.667	58.4818	132.325	105.635	137.617	96.9339	42.2222	53.6923	62.954	77.7661	54.5195	71.6676	79.2414	77.6032
evm_TU_scaffold_74_369	7.11381	7.84509	6.76105	9.12859	3.54941	7.37269	4.64065	6.82163	361.218	366.194	310.62	302.764	122.435	122.937	118.562	119.254	182.946	180.332	178.303	156.914	91.9996	98.607	108.447	98.3927	158.614	139.332	118.056	99.5624	67.3123	67.4798	106.588	75.655	114.667	84.9867	100.521	65.5358	72.2913	48.4569	69.6721	61.9507
evm_TU_scaffold_970_362	73.7257	66.064	65.4528	81.8055	100.512	75.2696	60.5469	72.6396	92.0676	85.2506	97.969	90.6789	127.442	115.152	124.042	144.484	137.834	127.724	90.8133	104.96	111.846	115.63	151.382	138.917	145.921	122.095	168.653	125.206	104.182	140.841	167.267	130.807	103.733	125.546	93.3419	135.213	88.2527	98.4122	106.263	110.896
evm_TU_scaffold_6916_19	10.6777	10.6203	9.67962	8.42475	14.87	16.5811	12.8119	14.739	9.32079	11.0792	8.30675	7.85578	12.9608	16.0019	19.3025	14.6026	12.48	7.04522	8.77709	9.38938	547.647	393.608	532.247	454.986	15.9447	11.4389	12.4481	9.85889	656.574	424.415	408.252	361.112	14.3852	18.1868	9.37857	14.5765	79.5996	48.6158	78.7898	85.2365
evm_TU_scaffold_550_89	2.72491	3.66705	1.67857	4.4503	3.18575	4.33669	5.37663	7.42242	48.2199	67.9327	55.1697	39.2469	65.6719	74.5881	69.4324	68.1962	249.933	144.281	171.891	110.041	155.439	233.494	255.44	265.945	164.665	199.291	176.55	187.458	379.334	330.298	76.348	206.235	109.974	45.3693	48.0581	29.8633	53.1899	54.2781	110.852	132.726
evm_TU_scaffold_455_168	8.75222	8.85717	2.67713	6.5309	8.49933	9.03865	3.00129	9.4539	143.525	139.039	125.095	82.9377	70.2814	77.9358	78.1503	80.1003	224.353	259.348	181.249	118.311	443.095	260.179	355.078	318.902	106.719	103.677	88.2341	67.4629	253.848	144.857	166.227	131.25	45.2485	38.6732	42.7424	23.7663	45.7593	43.9091	58.1003	36.7115
evm_TU_scaffold_380_140	16.9334	23.2112	22.6607	23.3641	45.4171	39.6638	30.8311	38.305	29.0476	43.1341	66.4505	30.2762	148.28	189.331	57.5297	187.012	100.153	84.0092	66.5263	42.6297	346.276	191.918	290.78	264.548	40.7713	36.9384	85.511	53.1947	251.624	234.407	288.849	148.732	49.6387	56.1513	81.2312	75.398	149.406	157.106	175.166	146.14
evm_TU_scaffold_4095_24	6.69494	10.8959	7.32948	7.47395	9.07442	8.16595	8.96946	12.2923	20.6702	23.9242	27.3209	15.028	40.8235	66.3919	33.2545	50.7912	126.554	190.504	132.72	159.923	159.243	157.228	174.234	138.665	194.785	240.027	343.483	217.173	272.138	279.927	229.243	202.589	127.058	152.626	88.2476	66.871	99.2855	70.6955	108.364	124.165
evm_TU_scaffold_468_20	92.5147	94.845	81.6713	95.721	79.1872	82.5128	80.6996	80.8389	93.3969	107.052	91.7072	84.3481	90.5781	81.3663	105.561	79.181	96.6428	97.0592	112.902	101.891	133.251	103.125	108.69	100.698	102.446	148.854	110.53	131.031	158.543	145.115	157.199	153.521	142.198	132.452	117.495	134.732	111.347	119.8	136.931	114.322
evm_TU_scaffold_2387_285	6.7474	6.56577	4.65523	7.83629	5.9396	6.44308	5.64495	6.22855	15.3636	19.579	16.063	14.7718	11.7722	12.9464	13.2767	12.3993	290.234	290.5	229.901	98.9979	226.365	164.367	225.689	265.834	194.217	297.53	171.994	289.387	400.131	260.093	268.834	180.515	80.1886	33.1779	60.5264	25.5237	44.6299	40.6586	43.9184	36.4784
evm_TU_scaffold_5424_17	0	0	0	0.741717	1.49918	0.591366	0.860261	1.64943	2.69762	8.35238	6.66886	4.39566	5.64053	14.39	7.71472	13.1147	164.412	169.117	166.044	62.9492	453.493	263.515	429.835	403.619	115.789	174.561	105.93	143.531	445.536	404.288	299.547	205.256	35.5661	27.5608	25.6862	11.8008	45.3978	38.7311	56.0218	60.0092
evm_TU_scaffold_10269_105	34.3504	35.4323	46.9301	27.5495	58.0883	35.9428	49.236	80.2007	79.2469	97.0178	57.7286	109.41	95.5019	116.615	84.0102	101.449	122.224	142.561	124.374	106.116	268.146	247.339	180.528	192.809	126.134	142.936	164.633	112.797	192.864	179.296	191.684	154.702	96.7067	69.5821	64.6299	41.9613	82.3654	60.2326	80.1735	121.577
evm_TU_scaffold_6490_161	128.742	129.229	152.694	141.909	90.1689	130.011	106.738	130.012	66.1429	66.3397	41.901	74.8136	42.6967	27.9421	23.4859	35.7853	170.622	152.575	179.721	163.209	62.8069	97.2654	120.098	110.181	222.518	130.7	302.465	260.902	81.1089	102.18	113.012	68.5192	119.517	104.382	107.989	108.113	61.3252	43.9859	50.6836	51.4271
evm_TU_scaffold_237_99	86.3085	91.8083	88.5414	79.6358	51.3172	49.7769	61.5489	67.3358	129.427	73.7413	90.8344	85.6272	93.8253	90.9778	85.933	107.044	93.0039	103.527	127.297	133.746	75.4222	88.7231	69.5273	76.4118	191.987	208.971	145.485	145.034	100.331	151.968	159.482	166.269	148.634	133.244	136.699	114.332	88.212	109.588	125.212	146.318
evm_TU_scaffold_4404_207	10.8462	5.95941	4.62553	5.45042	7.91813	7.78584	5.53134	11.8365	128.231	134.645	99.1245	83.0596	57.9173	70.8258	71.9263	66.6934	254.542	281.353	177.492	110.347	362.601	278.665	347.274	335.5	91.1255	140.3	94.636	91.4903	242.352	158.804	159.385	133.535	47.0693	38.7528	50.0422	25.6612	45.1232	37.8312	52.4441	38.4768
evm_TU_scaffold_213_249	176.425	168.037	151.979	249.944	132.556	114.563	73.1855	74.5759	88.1883	149.884	121.002	96.0396	96.1261	95.0021	131.411	111.594	107.476	84.5583	105.514	106.197	141.226	74.7378	98.9662	88.0213	108.122	112.352	165.71	111.321	71.3188	65.0866	98.0513	67.8748	90.8972	112.837	96.628	149.175	60.8824	74.0448	66.9036	70.7236
novel.38554	0	0.548534	0	0	0.971766	0.766647	0.836431	2.80654	1.31145	3.97027	0.982444	1.01759	3.39503	10.7267	8.25111	10.2011	208.416	176.697	125.063	55.4431	558.646	344.432	544.861	536.662	104.85	90.9919	172.13	111.578	425.677	260.492	282.488	133.893	25.1773	15.1164	16.9183	9.99092	25.0348	24.5751	30.2868	33.559
evm_TU_scaffold_956_390	155.685	191.65	173.146	180.295	91.717	131.536	113.142	162.008	78.7748	63.6034	82.0047	87.9374	155.274	186.781	120.433	167.237	40.387	54.1872	62.331	115.234	99.8476	154.988	87.8446	98.2654	53.6204	60.6439	69.7967	59.5971	103.159	73.4024	105.424	121.804	55.4476	67.8607	98.0677	93.065	130.218	126.311	132.92	143.485
evm_TU_scaffold_1275_135	44.3238	49.6855	59.1322	57.5666	41.2817	49.1956	31.7844	44.6524	41.9993	42.311	43.8133	35.0206	43.5343	57.7371	41.5905	68.818	182.09	242.385	194.552	121.935	221.727	176.881	191.285	201.217	215.25	223.099	237.836	177.802	179.214	172.384	204.406	143.316	63.072	54.191	57.3775	62.9027	48.495	61.3526	74.3409	77.7613
evm_TU_scaffold_1714_139	145.392	160.07	154.207	158.961	52.7127	77.855	77.2068	56.4393	74.0393	44.3801	98.3902	116.13	70.082	91.2099	57.8055	80.0955	72.4139	105.548	150.051	137.194	48.4041	86.6442	52.9425	50.3576	184.596	249.806	155.066	163.637	74.6684	68.8205	67.2328	88.3129	214.337	174.81	185.428	98.8619	113.8	72.8471	87.6974	113.06
evm_TU_scaffold_1224_148	131.676	157.297	151.837	135.856	25.2976	37.8363	31.9389	41.4225	196.961	166.538	208.576	175.125	92.6386	115.251	71.6459	91.9974	74.7771	113.581	116.656	184.535	57.0148	82.4694	52.132	54.3066	128.772	127.773	129.059	133.188	111.476	96.091	95.6556	112.716	100.343	110.152	151.101	119.086	99.9718	64.6895	93.9804	89.172
evm_TU_scaffold_1096_184	7.35144	6.17766	6.1535	5.35575	8.34194	6.14708	7.47456	7.11661	162.065	168.538	135.01	100.153	64.1145	81.8692	108.719	83.894	173.91	188.761	162.559	197.091	101.358	114.5	149.391	134.315	232.556	183.875	283.597	214.243	136.772	179.931	125.83	134.541	141.144	116.882	88.6606	57.7309	48.9532	44.8005	56.1239	104.084
evm_TU_scaffold_312_117	136.039	151.513	165.581	152.198	171.728	181.56	174.983	180.464	97.0173	55.1357	95.4261	84.4688	184.791	160.634	162.688	201.359	34.6799	43.637	67.1767	80.3489	46.9626	94.4124	60.2482	53.4101	73.9198	76.7756	55.1243	73.9569	37.9175	46.9814	59.717	89.3143	79.1242	89.5148	124.229	116.759	136.084	146.758	131.831	154.1
evm_TU_scaffold_201_178	162.126	231.976	217.913	225.496	22.7617	35.9573	29.2121	37.5195	146.507	104.116	169.446	160.883	64.5472	90.3156	61.7141	75.8838	103.324	169.131	164.937	257.522	77.0504	97.7307	77.4005	55.1873	141.093	181.122	144.877	162.33	44.3887	38.5277	72.9964	70.6055	63.9719	77.3446	107.135	127.913	72.8608	53.5532	59.5715	67.3101
evm_TU_scaffold_1581_21	0.142264	1.32544	1.4197	0.580862	0.528325	0.555742	0.303164	0.96879	82.0742	127.942	89.3065	103.271	26.7877	50.4863	33.2593	36.4136	254.813	228.946	190.657	161.666	136.916	160.966	185.223	187.178	179.351	244.701	244.326	229.207	195.498	227.233	215.418	182.771	82.6793	101.61	45.3577	34.1751	65.4272	44.7284	84.2352	85.1442
evm_TU_scaffold_8801_233	107.284	103.097	102.748	94.5865	104.825	97.8176	93.3015	93.1219	118.483	89.1398	130.155	89.0973	92.781	94.2476	109.318	140.998	111.3	195.033	181.112	250.231	77.7417	140.001	109.377	114.009	185.428	150.206	168.521	124.836	35.8969	47.7795	72.455	55.027	90.7336	108.668	111.102	84.9798	41.5259	66.2559	68.3568	70.8008
evm_TU_scaffold_1240_191	2.81142	8.9057	4.36428	3.67326	18.4452	7.32168	5.9911	18.7622	31.3116	37.7448	55.7326	20.9915	82.6799	114.024	98.1422	165.176	162.518	228.417	158.527	100.842	428.722	329.561	540.583	470.844	81.0439	76.994	99.711	56.9161	221.664	144.596	187.922	127.265	28.6802	25.9859	17.6963	18.3377	32.0882	26.3403	36.7462	40.6449
evm_TU_scaffold_924_94	101.113	92.602	115.929	126.942	160.29	163.608	137.702	122.098	69.0741	83.5968	92.5106	66.3372	134.323	125.137	136.124	134.617	85.3469	75.4531	66.8559	62.5899	96.3446	102.935	103.147	104.97	54.4174	68.0238	53.2961	73.8804	133.202	124.698	129.742	134.184	87.3568	89.2649	105.573	98.6669	126.227	170.922	157.421	150.054
evm_TU_scaffold_1174_16	59.8219	54.0283	91.3748	87.4195	59.1764	49.3308	62.7101	51.4413	169.028	139.559	166.693	90.6806	115.702	131.765	110.823	104.803	75.1844	98.3553	101.964	78.111	71.6246	88.1836	82.1273	71.384	89.7427	90.5519	66.9239	89.2084	80.0113	87.0195	57.5394	78.8674	257.578	212.65	267.186	160.416	181.521	111.77	133.616	139.729
evm_TU_scaffold_4386_9	83.1924	81.5086	74.3911	93.3551	106.97	95.3981	71.2941	88.4505	84.883	92.7873	63.9467	60.112	84.2784	96.511	99.4935	117.089	133.976	121.596	136.811	76.666	150.053	120.037	169.998	148.036	154.72	123.78	150.057	116.807	120.785	149.168	176.142	104.126	112.824	105.232	96.2104	95.6327	87.0843	101.539	87.9011	80.515
evm_TU_scaffold_1749_645	51.7496	70.7901	70.132	79.4862	115.411	108.297	78.77	97.3305	74.1024	58.5393	74.4277	61.7576	178.444	204.638	121.919	330.253	109.716	113.101	115.794	84.0882	310.37	233.03	269.956	287.281	25.2575	36.5061	40.6812	51.274	106.848	83.9695	150.148	72.5965	29.8364	31.635	59.0099	38.5501	63.8809	78.0694	65.6465	78.5307
evm_TU_scaffold_1395_163	0	0	0	0.776562	3.13922	0.825531	1.35101	13.3836	32.127	23.3194	37.1324	17.7512	54.6261	75.8323	13.9331	51.428	181.159	212.969	160.99	46.7886	478.558	326.534	318.53	389.105	137.677	187.331	131.164	124.604	391.59	233.919	282.258	164.676	38.7068	23.9723	20.3866	18.1546	21.9918	17.4197	33.9443	37.697
evm_TU_scaffold_1036_148	212.543	247.626	201.868	200.56	175.404	114.338	128.406	141.813	152.55	167.412	146.594	125.122	167.128	204.416	122.538	190.724	50.77	57.0244	52.237	77.6883	139.686	64.8083	116.14	90.1552	36.3077	25.7875	63.1095	44.1876	50.0273	24.6899	30.5658	31.0064	71.013	75.1658	89.3067	105.538	51.8902	136.933	62.545	60.0734
evm_TU_scaffold_4404_7	24.7922	23.3511	24.7811	29.7767	11.8728	9.3667	8.48396	11.892	146.625	172.648	190.512	120.761	65.019	71.4592	59.9442	73.5407	262.712	280.27	331.282	197.028	161.283	159.696	199.342	174.694	218.402	211.714	224.925	159.518	79.716	59.1102	45.1966	45.7375	106.15	81.732	84.8112	79.0985	29.3617	21.6009	25.0064	21.2392
evm_TU_scaffold_764_511	16.7128	19.9713	17.7257	16.9111	2.69852	2.60201	4.90349	4.70086	31.1575	33.7436	16.0053	41.8215	6.5269	5.1804	11.5721	5.72276	199.681	219.97	265.905	193.749	150.822	92.4638	123.731	121.876	295.349	364.833	292.541	244.564	245.287	211.816	270.469	144.103	132.53	124.151	81.5331	52.309	56.9166	41.8951	52.0645	77.0942
evm_TU_scaffold_1097_108	50.6983	62.1717	68.2268	73.9539	130.748	110.309	82.3365	116.557	57.6709	53.3939	55.5312	36.3981	144.444	143.649	143.122	227.283	97.7275	128.636	102.922	86.3099	248.528	229.149	323.378	267.563	72.8652	64.5396	100.379	59.9447	118.608	126.658	132.534	141.51	45.2089	32.1627	26.3856	31.0211	60.8515	62.8486	88.0252	89.0843
evm_TU_scaffold_5425_4	45.1042	89.5951	87.7573	112.581	37.9252	41.2784	30.2254	37.9591	80.0901	70.0396	98.8368	40.5962	59.1712	80.558	63.6985	84.7844	157.46	236.015	249.793	210.03	139.869	98.4463	112.112	81.9418	198.711	228.974	289.592	201.719	119.527	107.385	159.153	83.009	49.3271	78.66	87.3377	102.894	45.7091	59.4162	55.9509	80.0377
evm_TU_scaffold_536_183	62.403	61.6133	72.2335	84.4524	30.1391	28.7756	20.2548	24.1975	178.087	155.711	214.005	140.685	88.6588	83.4864	59.5227	108.139	283.125	324.287	267.692	175.976	124.13	77.5705	96.9852	104.508	227.836	165.718	234.431	148.202	51.2865	61.1355	60.2069	50.3545	88.3168	80.3273	87.9407	60.1062	30.0662	26.8735	24.9557	28.4713
evm_TU_scaffold_1630_583_evm_TU_scaffold_1630_599	60.9669	59.9351	57.1888	50.5864	70.7861	61.1371	47.9857	57.5513	73.0518	69.8527	85.3154	67.2932	74.3216	72.6075	63.3889	84.33	192.724	188.049	137.758	101.655	183.804	128.623	132.584	171.864	151.102	148.144	137.032	154.873	155.241	146.629	186.011	170.543	113.297	111.094	93.9722	91.4166	83.4327	81.6903	87.1788	82.6826
evm_TU_scaffold_12140_48	0	3.00032	0	0.956263	1.44962	0.762423	0.415911	0.398725	111.185	113.606	139.813	81.0602	83.1746	86.7324	99.9598	122.43	157.054	152.662	163.947	101.292	135.42	88.0525	106.266	121.484	210.982	217.318	185.213	139.28	177.556	229.13	208.403	151.456	153.852	145.138	104.957	76.382	76.656	58.286	141.303	140.399
evm_TU_scaffold_4312_9	103.212	87.4117	111.029	120.422	121.716	124.775	91.5204	79.667	108.693	83.9394	122.446	96.976	94.5848	77.3683	73.7394	88.1354	73.1414	67.1923	80.7045	90.0281	38.7317	46.4677	54.0409	55.2703	106.053	90.0446	127.879	105.825	57.4897	72.9007	58.2252	76.8983	206.164	219.241	247.286	263.929	125.051	165.091	126.596	145.37
evm_TU_scaffold_805_268	41.0698	59.6438	47.4573	43.4276	52.3619	84.2492	72.0596	95.8093	55.2743	35.4214	59.2623	49.5783	135.66	215.395	112.19	187.4	66.1997	98.1738	106.037	100.881	298.563	347.53	306.806	315.655	51.4514	48.1277	55.7199	43.9381	209	143.998	160.963	126.807	20.6907	18.6195	31.775	32.3788	80.1938	82.3648	92.3509	99.5174
evm_TU_scaffold_3164_11_evm_TU_scaffold_3164_12	40.9618	37.1845	30.9146	27.2896	17.0203	16.6603	17.2273	20.3516	38.2829	37.8424	43.4007	64.1627	25.0941	36.8341	22.2006	34.5911	191.091	190.396	253.525	125.021	121.984	103.3	112.137	115.78	371.395	373.883	252.456	300.098	138.068	147.324	135.594	108.467	159.241	120.213	131.307	62.8108	66.5625	55.1368	54.9564	69.9844
evm_TU_scaffold_10885_189	69.0075	72.0076	102.872	99.1781	29.0441	28.4547	26.4698	29.762	167.033	151.167	122.98	107.502	30.4055	34.863	42.2982	41.6665	316.305	408.216	281.914	313.236	40.0141	42.7438	41.4786	46.678	306.493	258.611	288.354	344.084	15.1746	11.5121	31.2689	20.3294	60.9157	60.1326	67.3578	82.3369	20.0766	18.2356	19.4397	17.283
evm_TU_scaffold_100_34	65.1799	61.6065	49.9273	35.7408	29.234	38.7463	55.0223	73.1191	114.676	77.5992	86.38	196.574	59.7091	54.1255	57.3666	48.1093	208.22	210.319	202.481	165.917	146.185	112.744	116.501	132.228	227.528	217.852	236.935	206.112	89.9577	89.5237	150.066	87.2191	110.966	83.3438	75.4015	62.3662	68.3541	35.4581	61.4857	60.6964
evm_TU_scaffold_8150_35	104.601	117.148	117.798	110.195	75.4203	89.989	72.7028	94.4947	105.486	78.3162	92.6423	73.8945	108.796	100.035	90.045	107.298	104.067	153.284	161.171	158.114	116.923	178.795	130.922	111.064	145.589	131.866	115.146	106.64	78.3583	80.5966	88.6069	121.043	80.5223	72.1939	99.4641	83.8545	87.975	101.726	104.587	105.417
evm_TU_scaffold_3682_101	18.8473	30.0416	24.1714	27.8144	7.16795	7.24424	4.83897	6.64925	167.168	140.32	218.481	109.499	61.4919	71.9499	86.2119	81.5493	263.026	284.275	209.602	178.756	79.6434	78.0538	105.655	97.3313	247.87	254.205	181.024	183.883	109.451	99.7421	90.1382	80.5197	120.036	127.84	87.9339	89.2288	44.7202	52.9825	66.8686	54.7143
evm_TU_scaffold_5000_22	3.88561	3.62013	5.31372	5.39406	36.155	37.1036	31.1888	30.4292	1.73101	6.55059	3.37156	3.22356	21.1133	26.1624	30.94	27.1334	66.0794	64.2514	74.2832	37.0015	349.374	308.363	379.737	386.843	73.4284	76.5421	73.8706	86.5292	477.728	381.896	342.547	278.494	41.0398	31.9242	35.0915	16.072	74.2042	89.4943	106.876	124.631
evm_TU_scaffold_9204_31	86.3392	101.608	96.4976	84.8974	113.101	80.8672	83.5331	80.4564	56.2843	66.3515	77.4811	48.409	70.731	71.9919	70.7887	79.8183	81.7111	97.8931	109.023	80.2075	104.76	122.58	146.282	133.443	130.729	162.423	122.535	130.791	203.294	220.605	164.482	167.263	93.011	92.18	104.576	82.4788	88.907	95.0234	130.758	113.667
evm_TU_scaffold_213_53	145.603	158.387	169.846	208.951	255.801	187.31	172.244	166.647	48.3112	72.2243	55.9636	55.8986	73.5863	70.1117	87.4177	106.821	48.1891	57.9324	50.1975	64.2896	81.6044	68.2587	70.1796	71.4276	74.0149	72.7912	94.7777	87.8436	65.1599	44.4497	104.001	78.3787	107.472	129.426	108.02	267.853	94.9358	120.106	137.183	112.428
evm_TU_scaffold_4833_80	115.737	135.264	137.66	113.027	261.328	84.2369	128.856	128.772	24.4544	14.9073	38.2142	34.8997	69.8377	103.058	25.8826	117.977	147.38	201.39	88.5657	58.4609	173.501	124.57	180.895	176.808	56.7882	71.7269	110.481	205.813	122.328	150.773	129.366	75.198	45.6738	106.763	79.3249	143.152	64.7532	65.1648	73.7585	57.8186
evm_TU_scaffold_1780_107	41.4215	36.8452	50.9165	60.1497	26.4498	21.4769	17.8402	17.8688	46.9675	70.6638	62.1128	35.9577	17.3341	22.7156	25.1922	24.5034	278.25	314.44	355.058	163.311	136.556	109.854	126.609	116.197	180.458	316.081	245.235	275.411	158.844	133.819	86.3851	84.8435	113.562	87.4071	107.46	94.3723	49.2858	50.3167	34.9753	45.0153
evm_TU_scaffold_7099_69	49.7423	58.9086	43.6967	52.6335	207.493	103.542	157.383	108.777	61.6417	46.2241	73.2998	57.0325	263.138	294.964	195.252	216.29	45.6379	58.4943	32.8076	28.6321	183.699	181.386	262.648	221.087	7.74175	9.67747	15.9495	20.3885	160.738	99.0342	155.535	96.4636	26.2598	22.0759	23.2476	63.6693	158.161	131.751	167.419	77.1895
evm_TU_scaffold_11771_61	0	0.329212	0.195903	0	3.38997	2.99075	1.75699	8.9032	3.14834	4.38656	4.24533	3.29792	98.2743	81.4523	20.0332	120.638	42.5545	35.5409	19.447	17.6657	417.005	220.147	401.62	347.476	11.8837	7.63978	25.4032	45.9019	540.28	336.1	497.535	384.842	12.8349	7.91771	20.0659	18.6913	115.258	113.483	122.139	121.67
evm_TU_scaffold_5204_149	208.555	262.826	178.834	203.83	332.294	305.627	288.371	267.668	68.9769	60.4026	74.9254	55.4676	114.491	113.729	95.3432	96.0741	51.3677	61.8533	31.0317	35.5575	87.2493	83.4814	131.346	112.067	23.8945	18.8795	32.2316	42.3479	79.7518	68.9464	75.5739	63.0848	44.9628	57.3301	61.3128	70.5371	56.1762	94.363	64.3726	59.17
evm_TU_scaffold_1690_71	26.7233	24.2219	35.1439	32.0565	18.5918	22.5912	18.4673	12.6962	134.854	131.916	108.68	88.6154	75.3255	76.715	81.8166	83.94	281.684	298.584	238.819	183.296	102.492	161.357	172.017	160.858	258.175	253.305	196.585	178.237	95.552	84.706	53.6128	78.7035	103.102	68.3218	73.8425	63.7701	37.5521	39.8437	36.8627	36.953
evm_TU_scaffold_1708_44	65.9907	67.9143	61.5103	76.6359	110.46	103.386	98.9398	95.9447	124.46	123.358	119.601	135.535	125.792	128.522	127.083	126.009	119.886	125.119	110.844	112.38	88.1444	93.3108	80.1076	91.3626	146.105	112.629	118.765	101.172	85.0788	89.7602	97.8305	97.0821	110.561	95.7898	107.436	116.158	107.08	113.546	107.964	103.77
evm_TU_scaffold_1749_672	100.726	80.2295	91.1434	86.9407	230.48	230.718	164.6	139.85	88.6414	90.2242	112.342	97.9603	179.353	174.874	179.361	207.363	71.9943	72.3693	73.0667	81.5889	97.714	115.284	151.039	175.718	61.6829	62.0609	51.2774	62.5134	85.3792	98.3655	118.697	84.0935	42.3504	43.8536	41.4203	70.5735	62.195	81.8082	80.1308	79.1021
evm_TU_scaffold_1463_3	24.2542	19.9805	17.2684	19.1804	11.8516	14.7937	22.4877	30.4252	192.216	224.674	110.68	246.489	73.0438	85.142	87.1721	71.983	171.622	156.568	142.974	167.754	124.584	110.822	100.543	112.604	227.659	212.823	272.053	198.56	88.0154	76.6647	117.054	81.7249	117.201	118.348	78.2546	58.8935	77.1341	41.3997	53.6727	57.9446
evm_TU_scaffold_6926_63	57.2231	60.0833	61.4356	74.9134	51.7216	75.1035	45.4863	38.9677	53.1094	107.328	90.9391	64.522	110.595	101.09	159.116	131.266	87.5095	71.845	68.4056	87.9366	283.946	247.171	346.881	285.505	57.6035	60.0054	86.3402	73.5531	218.177	236.48	204.934	132.649	32.9922	57.2417	24.8576	38.2925	45.2284	44.5953	67.5837	73.776
evm_TU_scaffold_248_130	146.006	166.983	200.524	202.525	184.852	166.149	151.677	122.418	120.608	83.0665	76.0569	63.6929	118.295	95.5977	148.263	84.5793	17.6955	23.8505	12.4847	41.044	4.86863	17.0155	19.8833	27.4439	19.6724	6.9028	13.1978	31.5095	28.663	3.44219	15.1677	12.0007	190.144	214.283	246.97	313.417	125.597	355.605	167.138	176.439
evm_TU_scaffold_4095_15	105.851	164.104	126.529	157.783	48.8774	62.8087	41.8714	51.2968	49.4328	39.9131	67.8484	53.1425	96.886	107.473	81.8781	110.05	82.4706	119.773	163.308	219.109	110.553	116.309	98.8982	73.583	180.283	270.768	177.607	176.687	119.332	86.1015	138.188	108.653	57.1336	90.199	63.2249	80.3003	51.7022	86.2766	71.879	97.9457
evm_TU_scaffold_87_233	81.6228	77.1902	84.0665	86.2566	98.345	101.268	84.0738	81.36	98.4918	104.525	117.047	94.255	83.3565	86.6801	81.5134	81.6068	151.096	149.817	143.819	114.836	78.1363	81.3138	86.6935	97.2466	137.978	141.63	146.99	122.444	90.888	97.9132	88.916	90.7404	144.973	122.753	139.802	142.198	89.4596	117.087	94.335	89.9128
evm_TU_scaffold_1622_294	70.4768	72.2275	86.0973	77.2395	87.9315	75.5896	60.6889	61.8017	61.5544	53.0966	73.0369	51.6728	90.74	91.772	71.2803	105.07	159.462	164.448	110.308	90.6613	182.054	137.446	178.827	161.603	112.392	106.336	120.692	122.027	185.104	178.136	180.21	134.461	94.4084	90.561	87.4703	76.812	74.8494	79.7528	94.53	87.0697
evm_TU_scaffold_320_383	11.5373	17.4373	16.8675	19.1916	26.7655	19.8083	15.8443	45.1613	39.9762	45.3447	54.5042	33.9434	148.751	151.642	51.3373	156.218	212.767	217.316	178.069	91.8266	349.701	384.149	518.611	405.174	74.8928	63.0284	65.8087	79.5865	214.693	132.409	111.774	82.991	28.7965	8.61732	19.0615	8.83734	21.5166	18.4005	26.445	21.3892
evm_TU_scaffold_100_100	6.7007	6.85194	6.34255	5.73868	5.15894	6.17149	7.19762	11.7971	41.1363	53.0506	38.1252	54.5731	20.0081	23.5617	23.1121	23.9405	240.121	260.138	259.42	132.546	209.901	162.77	163.538	192.693	272.936	320.764	227.938	306.047	243.366	188.995	216.117	120.307	81.0876	44.8602	44.7266	23.27	41.6957	32.3907	31.0122	37.6007
evm_TU_scaffold_15_198	14.0271	13.1708	13.6092	12.0809	8.81767	7.7056	9.4968	9.32825	442.797	389.984	434.043	311.609	147.213	128.562	152.112	160.529	101.501	112.15	116.602	109.4	39.3642	51.4322	60.972	51.3288	105.301	120.046	86.1365	83.9348	41.9769	48.1354	47.0705	43.1107	140.418	129.836	116.964	82.3751	64.7457	44.3267	64.0236	67.2051
evm_TU_scaffold_425_509	88.594	68.1004	66.4048	78.5615	113.7	74.3399	51.4002	81.9397	88.0471	90.0695	112.941	87.7839	198.135	163.096	122.161	203.541	146.395	117.501	98.2915	101.891	187.717	197.635	197.425	201.566	80.7229	81.7387	64.1751	84.1696	182.238	148.978	118.4	103.888	43.0937	39.6875	52.8334	43.625	40.1258	52.2163	58.708	49.614
evm_TU_scaffold_364_65	73.6092	82.1538	91.0163	90.0468	42.7901	25.4192	25.0274	29.0512	133.418	131.348	159.884	94.5041	51.7006	49.1813	47.1935	53.397	133.029	131.673	141.592	139.345	66.9591	48.1542	51.9141	53.8302	182.636	156.7	191.229	149.887	49.8504	57.4936	57.4466	48.3402	278.622	257.649	274.286	202.015	97.9238	84.842	78.3517	65.5774
evm_TU_scaffold_519_199	15.0109	12.471	13.2518	16.1616	12.1907	10.2088	10.7306	13.152	86.5723	81.6775	93.5236	75.5524	87.089	82.6288	58.8349	90.1334	149.059	175.714	153.797	108.65	265.033	320.958	310.736	305.996	124.027	146.54	110.283	86.4572	256.67	219.604	152.388	151.894	53.9402	47.9357	54.2943	45.3274	38.836	40.9131	56.3104	44.2916
evm_TU_scaffold_1749_444	112.469	106	128.469	117.413	177.019	199.117	139.762	101.645	145.604	124.778	142.126	129.622	156.087	142.421	143.289	177.358	111.991	114.16	95.7426	76.2048	93.7347	91.1347	130.559	118.01	54.6621	60.8071	64.201	65.595	70.3858	78.3589	91.6201	73.406	64.534	66.5114	57.1314	98.5953	48.1792	72.4049	67.3921	68.5552
evm_TU_scaffold_117_287	176.375	131.114	157.114	125.695	194.478	270.787	264.515	259.776	78.054	53.939	114.072	153.783	101.13	107.207	65.5054	79.0218	89.5018	85.3309	60.1316	38.439	142.197	82.3532	78.147	106.965	64.4817	68.8134	62.0881	74.7957	96.5732	76.9836	71.8406	75.2751	65.2932	74.5973	71.3461	68.8677	77.7011	80.8951	77.2288	54.2855
evm_TU_scaffold_3338_29	20.7048	13.8962	23.0122	24.1592	30.9447	40.1851	32.4814	32.8766	60.709	39.0711	55.4098	60.903	60.0007	52.3899	44.5998	66.2685	218.837	290.822	307.067	135.571	137.001	149.675	157.669	162.693	219.317	240.327	136.23	150.15	166.481	171.31	170.665	166.308	104.046	85.2705	69.0833	30.9874	54.6263	37.9676	62.8915	90.3805
evm_TU_scaffold_216_197	95.3325	105.299	110.042	117.076	90.9288	82.0701	62.6917	72.6539	41.8893	45.7153	66.738	55.0303	73.8363	104.572	61.2027	107.928	121.087	97.4577	127.642	102.839	164.999	121.85	142.478	119.367	95.1824	99.7476	139.809	100.834	162.852	132.344	196.122	107.164	73.3878	95.6986	127.391	132.705	88.1315	107.688	121.536	101.596
evm_TU_scaffold_1275_150	63.047	72.2791	93.1309	85.5156	107.015	100.324	75.1463	58.0695	75.692	76.2523	105.275	60.7266	105.511	97.6826	103.196	138.693	140.39	162.786	129.589	97.3493	103.928	118.906	134.784	134.355	135.948	117.572	109.942	87.6148	99.6018	136.887	154.716	108.722	105.707	93.0832	101.77	104.21	75.57	85.4844	103.321	112.792
evm_TU_scaffold_1777_3	32.4363	28.8946	25.8702	20.911	0	0	0	0.193758	40.8787	50.235	29.6264	43.9641	0	0.901541	0	0.224084	347.642	387.875	535.706	224.435	0	0.313469	0	1.7675	457.673	650.714	337.738	475.695	0	0	0	0	146.448	98.8204	121.862	55.9024	25.7888	24.8634	0.22403	0
evm_TU_scaffold_798_336	32.0362	29.4843	19.4412	29.2363	48.5804	38.615	32.6584	64.9467	138.38	139.533	153.958	185.146	229.083	226.507	152.257	209.788	108.065	106.112	95.3874	71.8017	227.835	211.196	180.865	213.639	75.1279	55.3284	70.4773	58.5021	141.992	100.058	109.116	101.019	54.3348	35.8316	63.0304	45.5248	85.5501	79.4442	81.0248	65.2462
evm_TU_scaffold_5319_1	25.6446	25.2137	25.5523	37.0574	34.4517	37.0859	30.2204	26.7182	113.982	96.8263	79.9839	80.7621	91.7613	89.7748	131.968	97.9121	155.001	148.177	202.421	113.1	117.94	144.52	172.413	183.678	152.846	175.165	164.256	108.857	168.434	161.202	125.619	136.924	115.26	107.577	97.5108	71.1605	67.7059	70.372	83.1866	92.3146
evm_TU_scaffold_354_61	108.213	87.7438	99.5292	128.622	185.149	193.968	186.069	154.173	91.8777	125.056	96.645	110.445	136.51	123.19	161.056	126.574	58.9636	60.2447	40.4449	57.7764	64.5778	78.0146	85.1633	79.9228	59.0068	51.1704	56.2229	50.8382	91.4154	101.157	80.7102	90.6021	77.9591	85.5008	77.4974	107.837	141.016	153.256	149.934	146.458
evm_TU_scaffold_3337_47	9.01698	9.90105	20.1153	14.4635	27.9052	14.0476	26.4589	42.6171	60.1354	87.2596	86.5161	38.8502	109.348	136.306	48.345	92.3185	135.622	116.565	127.69	92.34	190.976	171.364	113.282	137.5	109.954	90.2561	154.001	125.319	265.727	189.803	123.688	199.459	138.874	104.029	141.451	100.329	135.611	146.313	103.706	122.483
evm_TU_scaffold_62_212	208.865	215.454	197.545	253.878	191.638	158.475	116.1	128.292	154.248	213.828	167.484	159.545	111.09	108.948	140.589	145.097	76.3396	61.2193	64.2364	87.8227	21.1361	34.8864	26.8959	29.0093	50.4045	46.8715	44.4566	38.852	22.9724	18.392	34.3466	21.7184	91.9554	116.913	84.0334	220.84	62.9919	91.6306	70.2644	57.6777
evm_TU_scaffold_4964_20	4.36671	3.40413	2.76679	3.52945	3.97141	3.59729	3.54493	14.322	40.1474	58.7976	48.0467	60.1624	51.4376	66.9922	25.9717	54.3581	280.894	269.687	234.902	103.745	404.218	344.124	316.044	343.117	169.892	176.406	151.555	129.747	210.149	141.203	132.145	93.5039	44.7666	26.5832	23.0473	11.6963	18.1489	22.0777	22.0678	28.919
evm_TU_scaffold_1537_62	247.7	212.457	276.075	320.596	522.243	435.246	354.63	330.661	31.6573	38.7157	42.1529	33.9094	92.2867	95.6511	61.8085	108.732	85.6377	65.5318	36.7306	34.598	43.8163	37.673	62.8991	78.5952	21.3574	22.5903	21.1689	21.9938	22.5127	12.2891	27.591	18.4275	26.0965	25.1414	30.9989	21.93	30.8498	95.6886	54.6896	35.8809
evm_TU_scaffold_9813_3	24.8309	10.3998	33.5951	12.0916	9.16499	9.78892	4.53089	4.96419	175.824	81.4881	169.919	161.351	135.657	126.317	168.044	191.432	283.824	182.859	208.516	287.436	116.568	132.767	163.462	116.607	172.491	114.924	153.219	169.486	74.8988	60.4016	89.8783	92.8095	67.9572	52.9593	83.8526	48.382	27.0204	28.1156	42.5102	43.7351
evm_TU_scaffold_4532_100	119.993	108.137	116.788	132.825	177.925	207.268	180.308	154.296	68.5524	93.7894	93.5137	78.8855	170.567	141.872	137.068	169.87	34.2212	35.8759	37.9038	59.1313	83.5841	84.7045	81.7993	74.9999	42.5614	40.2139	44.0199	52.2331	117.036	126.827	112.336	133.319	63.7688	66.6991	74.799	73.5885	124.24	126.248	147.9	141.626
evm_TU_scaffold_367_102	14.5986	12.2849	12.648	13.4166	12.242	12.5366	10.1468	10.9747	151.4	136.793	140.817	132.181	119.1	118.045	118.694	125.893	135.424	165.04	175.914	152.638	128.997	126.535	115.057	124.231	178.186	175.351	148.044	128.44	121.928	139.238	122.981	126.72	119.373	101.857	106.825	59.3101	79.0425	69.6696	87.0534	98.4215
evm_TU_scaffold_3255_8	76.3893	96.1112	89.4283	103.733	53.1911	95.5836	66.6159	77.4486	97.9907	67.1085	101.917	60.6505	125.817	169.241	102.753	173.501	72.0582	139.201	143.561	159.126	120.187	194.806	143.619	107.829	122.882	130.669	96.9772	112.476	101.509	88.7865	72.6225	146.102	52.9741	54.445	69.2963	62.3906	81.8525	84.7921	105.66	105.496
evm_TU_scaffold_1180_169	21.0606	23.1535	18.4016	18.6426	23.2551	21.6098	16.9945	20.1932	96.7317	94.508	105.26	85.1766	148.591	132.862	145.321	131.166	91.3075	130.471	121.682	98.1374	321.588	281.031	334.708	303.103	91.6326	64.3552	89.9024	71.9133	175.596	167.523	169.132	145.999	49.0889	39.8763	53.7173	48.7829	40.6281	35.593	50.8087	46.7515
evm_TU_scaffold_1296_15	104.01	133.652	120.343	143.609	109.627	89.4725	83.3401	86.2264	102.969	80.1651	115.705	88.8417	175.349	165.776	126.911	241.391	77.5653	114.816	112.069	140.355	100.035	124	114.431	92.7033	57.4549	63.3713	63.0146	83.4972	34.484	46.9502	69.7182	90.7103	53.9764	71.0717	97.9762	110.312	107.67	133.534	93.7636	100.566
evm_TU_scaffold_7511_11	2.70599	3.13228	3.18228	3.14714	3.60349	2.82952	2.67936	11.6706	60.2749	72.6135	74.7911	60.9701	91.9315	119.387	48.0562	109.204	266.99	310.848	204.425	86.2848	430.29	378.615	373.489	380.305	124.177	117.405	98.6443	80.7893	162.022	96.2663	94.5827	76.7126	38.9101	15.3881	19.2992	10.1752	14.9561	16.5471	26.9878	15.7426
evm_TU_scaffold_1588_179	123.121	129.542	155.349	149.943	107.739	80.5056	53.9065	61.7979	85.1114	82.4727	92.9826	72.0944	69.2075	67.2611	63.5554	82.7549	187.086	237.35	176.266	162.559	46.758	77.1768	126.438	118.021	114.226	147.887	156.001	191.596	75.3836	53.4023	62.1095	80.077	89.4095	79.5237	75.5226	97.5132	60.571	79.3623	71.4529	62.2858
evm_TU_scaffold_10498_94	109.301	108.798	140.034	135.316	157.597	157.074	120.121	172.852	79.473	47.7027	158.308	88.0938	146.955	161.14	55.2684	155.928	113.341	87.3787	53.3684	88.8043	37.8071	37.935	50.6374	44.468	39.3986	30.2029	34.1999	52.1663	35.9744	21.5288	33.2083	32.2283	121.148	136.575	204.584	266.233	137.007	213.156	120.396	116.561
evm_TU_scaffold_965_16	34.8275	29.3364	31.2112	19.869	22.147	26.4024	37.9558	48.733	56.8543	52.2066	38.6904	47.4959	20.9506	26.0764	32.2148	25.1743	221.466	159.333	229.401	152.954	186.732	187.645	184.54	202.123	278.725	283.089	240.853	210.877	173.611	146.31	222.768	98.7269	75.2163	60.8008	48.3092	27.3236	41.6403	29.6558	37.1889	51.5444
evm_TU_scaffold_2548_84	9.32206	9.65014	16.3086	18.8617	17.3096	14.7012	19.2031	18.4801	83.8658	99.4373	145.391	118.584	125.014	134.969	71.6555	103.192	164.203	108.833	117.81	43.8924	222.008	262.348	254.178	301.512	73.4514	130.634	44.844	74.4403	321.703	241.379	109.6	135.75	76.8464	35.9741	48.7559	19.0322	85.4195	57.666	85.7955	73.262
evm_TU_scaffold_6206_45	52.3517	50.7977	47.3482	65.8654	148.924	150.736	123.271	90.0842	50.3346	74.2442	62.4785	44.3657	121.137	97.9091	145.229	126.604	99.84	108.684	102.802	81.5567	154.652	145.653	194.186	175.443	97.8267	101.036	135.155	108.942	106.145	152.467	141.077	128.45	63.2674	74.2171	59.2013	68.6367	58.0403	76.7198	92.0648	116.823
evm_TU_scaffold_4598_101	111.678	136.926	133.255	128.711	29.8333	45.8814	38.8234	52.4585	107.604	82.8084	96.8387	99.7455	53.1161	91.0208	59.0782	91.9356	137.58	172.303	243.081	204.396	101.904	114.74	110.826	83.6771	171.2	211.68	151.086	148.475	96.6764	83.1745	70.2278	76.0692	81.8178	71.5702	84.7991	77.5363	59.7134	50.3036	60.0614	71.8341
evm_TU_scaffold_8474_70	45.5814	48.5046	58.292	59.935	65.6187	60.3011	56.0664	50.0308	27.4912	37.0938	33.4615	21.6711	22.334	27.8009	27.6909	30.3356	202.323	220.991	190.101	98.3448	163.963	133.165	182.152	172.153	162.321	223.898	145.175	209.32	275.657	260.866	163.406	139.612	54.6968	55.6768	58.4857	73.2094	51.5747	70.5808	53.4901	59.3685
evm_TU_scaffold_1793_55	48.1657	38.5501	28.7943	43.6434	28.8116	31.0083	23.1917	34.3407	129.129	180.434	150.711	177.558	127.328	124.021	84.8396	141.635	184.977	145.418	127.968	85.8504	223.288	269.954	284.205	276.581	80.3462	66.2669	70.0631	61.2617	193.819	121.509	84.1155	82.9208	47.7996	44.2146	60.7472	50.5695	35.4484	42.2261	32.9186	25.2933
evm_TU_scaffold_657_50	32.0109	36.2929	38.626	42.2852	62.7171	64.7458	46.9814	52.5734	48.4966	45.0196	54.0831	42.7153	79.8696	89.5884	80.7412	114.282	113.642	131.013	127.721	97.5009	163.313	157.923	189.675	203.385	135.023	128.355	168.462	103.045	168.11	248.129	192.544	174.916	67.4863	60.4872	66.1866	65.4355	73.219	81.53	105.544	134.284
evm_TU_scaffold_10558_41	189.083	220.895	185.633	208.249	276.806	191.306	161.107	218.247	49.4786	78.981	68.9816	52.6981	84.3208	90.6332	87.1839	135.779	75.7733	92.2454	68.9324	69.7669	130.475	122.619	145.495	149.123	53.3231	37.0727	53.044	57.8553	72.3981	74.6944	90.0884	61.6585	27.7078	36.0201	44.3664	74.52	50.758	76.2524	66.891	52.4623
evm_TU_scaffold_9505_275	49.9248	51.7248	58.8029	68.342	117.962	99.6712	66.6589	63.3401	41.0677	46.6707	52.8882	30.9348	97.999	99.9347	96.8603	141.124	114.307	110.452	84.4069	77.2638	174.447	151.771	195.097	172.697	105.499	120.93	138.669	91.9145	192.757	185.956	166.462	134.856	71.7233	75.7197	76.5354	76.9526	75.5679	90.3247	103.411	107.719
evm_TU_scaffold_10341_11	8.64455	7.17848	7.70983	7.21255	12.4458	8.19756	9.61119	11.5175	64.8824	56.3354	72.4377	45.992	111.533	162.408	144.731	173.015	75.7136	78.1761	71.4902	95.1445	115.903	121.325	160.656	127.946	118.096	103.834	130.599	74.8213	200.656	244.334	216.536	202.949	82.7831	76.059	52.9725	66.3704	136.263	120.539	232.751	269.494
evm_TU_scaffold_11778_10	22.1085	24.6551	28.5999	20.7891	0	1.52665	0.713834	0.912449	264.137	164.797	220.008	416.853	0	0	0.426771	1.58289	378.475	433.095	377.767	318.457	0.567576	0	0	0.832353	319.945	337.176	218.879	222.094	1.06927	0	1.21249	0	101.999	70.8371	71.047	40.2345	11.6198	6.33718	0	0
evm_TU_scaffold_10217_103	25.537	31.6611	27.875	25.3161	27.2454	30.5354	21.4571	28.6226	102.92	85.4332	106.548	82.7442	84.8894	82.804	71.716	89.0559	201.691	218.323	208.191	142.092	176.78	160.268	155.411	166.413	233.352	243.002	186.685	148.357	139.401	104.115	123.245	101.312	82.6287	60.1158	67.032	53.9838	41.9177	41.2666	47.099	46.6488
evm_TU_scaffold_1161_4	181.472	163.458	182.582	237.212	311.474	288.88	256.526	163.935	87.2583	123.154	116.656	100.483	151.263	113.939	165.85	143.289	25.6596	24.3256	21.7243	37.6229	22.0115	28.9935	38.1959	30.0337	22.9068	25.5778	27.494	32.6488	33.0248	38.612	41.286	45.8299	88.702	87.4964	92.8215	125.494	86.3202	117.695	101.707	89.0028
evm_TU_scaffold_1608_50	126.514	156.797	103.879	95.8934	182.552	111.177	126.735	60.5281	58.9622	36.7505	92.3681	65.5312	176.9	182.342	127.954	168.106	107.966	100.101	61.1391	56.0158	164.454	141.097	240.225	168.788	29.4252	30.8599	59.7022	100.479	108.726	78.3429	88.1421	66.4296	38.3071	56.6965	48.8275	82.8811	118.625	82.5276	100.533	62.228
evm_TU_scaffold_1389_18	270.904	289.95	377.134	349.229	687.502	661.854	648.541	438.093	4.68595	5.99067	7.33784	5.48916	17.8802	18.0619	9.33747	16.3543	10.6987	15.3742	8.1248	3.44655	14.2579	18.5415	23.2059	13.8271	2.08665	2.28234	1.51781	8.92994	11.6975	9.97213	10.9716	10.8249	1.88804	9.12357	3.90008	13.1711	12.4534	20.7858	13.0375	15.8239
evm_TU_scaffold_11368_11	49.4441	59.2569	59.2397	68.6479	17.6636	24.4136	16.4215	16.2702	52.234	40.8895	68.9944	49.0949	51.1498	60.0201	44.6731	60.3704	108.749	145.605	177.288	179.067	101.019	166.344	119.211	91.1134	203.646	272.103	219.302	203.219	139.468	122.614	164.422	142.108	93.6914	109.83	109.735	81.739	101.865	61.981	96.4125	114.433
evm_TU_scaffold_1187_190	28.7327	29.7031	19.6392	22.4987	20.2202	21.2695	27.9585	35.1122	21.9181	38.0033	17.339	43.674	38.2348	50.1971	37.86	38.1279	168.058	157.586	205.217	96.2017	188.733	191.666	192.514	216.141	176.243	242.058	150.285	193.894	314.726	236.383	201.354	169.263	65.0953	66.1459	60.3212	27.8644	62.1001	50.705	62.6014	71.8934
evm_TU_scaffold_6371_117	101.525	128.984	154.775	140.83	83.9479	148.681	101.962	109.6	132.162	81.1528	130.776	90.7896	153.113	168.711	172.293	173.69	66.5945	133.905	139.527	160.016	46.1701	88.8032	74.16	60.1734	118.079	110.016	101.811	92.3863	49.8037	51.1054	57.9062	64.6116	61.818	58.2265	76.6177	71.2478	56.4576	79.4243	58.5518	99.8179
evm_TU_scaffold_762_108	110.9	102.469	90.6505	136.963	216.362	162.905	142.838	133.315	79.6199	132.488	106.628	89.7231	173.797	149.704	222.211	191.283	90.7102	84.8467	41.415	72.7319	103.736	93.705	140.266	114.781	50.3751	52.8426	47.4413	72.673	78.1142	72.0255	87.3605	70.7285	39.6659	56.7332	35.6175	81.7986	60.7139	102.218	81.8349	74.5153
evm_TU_scaffold_242_33	7.78251	7.75082	9.22449	7.45088	42.6882	46.3013	35.2658	42.3978	49.3158	42.4453	40.5712	56.2159	73.7436	91.1965	70.9447	84.118	162.77	197.594	135.256	86.8882	191.431	229.135	229.422	235.057	153.689	105.729	122.618	114.091	274.55	259.758	164.809	171.519	60.1454	50.3611	51.4101	28.391	61.8599	77.8465	84.7316	88.4414
evm_TU_scaffold_6250_14	72.3439	77.8964	78.069	88.3979	138.035	116.892	93.2737	81.1487	45.8729	49.8528	71.7255	49.6495	99.7819	95.2313	84.4316	100.504	139.521	135.102	88.3749	74.5899	156.875	103.361	182.547	136.898	79.1552	86.2614	106.858	119.969	149.456	151.82	170.324	107.567	74.8178	83.3192	89.3578	91.8482	75.6329	95.9349	105.33	94.8115
evm_TU_scaffold_233_30	23.1436	20.2421	21.4722	21.5988	38.2965	45.8191	58.7128	79.7663	24.1976	29.0997	29.3188	42.123	60.6519	56.1209	60.4757	52.821	108.591	142.058	122.218	74.2127	200.871	179.524	182.033	204.209	153.4	131.619	128.277	196.816	281.181	227.078	275.247	192.934	60.5934	40.349	32.9612	30.056	120.501	74.4619	97.0631	122.249
evm_TU_scaffold_1748_450	97.3175	84.9516	74.5223	115.009	107.486	91.9744	78.1486	60.5379	131.588	167.562	136.436	99.2921	101.968	113.146	168.253	124.18	104.358	97.5404	105.261	94.8919	48.839	60.8396	92.7913	79.7776	110.514	101.124	100.761	92.4414	77.8888	119.658	97.7905	92.1231	97.9269	99.5186	75.7595	125.536	76.3228	99.8824	118.196	113.129
evm_TU_scaffold_320_110	69.2516	101.2	117.393	114.839	71.4568	88.2697	72.811	71.3723	29.2315	42.5626	42.1689	22.5284	36.3423	70.5199	55.8631	89.2471	111.64	143.217	109.415	160.01	78.4256	88.6043	111.096	82.4029	126.1	90.3174	172.257	167.992	156.664	182.277	100.244	91.1722	63.1819	106.297	97.9155	170.546	113.408	136.915	142.286	132.74
evm_TU_scaffold_6533_21	55.602	50.1319	59.6635	37.5928	58.838	63.4484	70.0732	89.5701	61.2598	69.2719	49.0841	103.54	73.5921	107.506	64.745	85.2256	103.42	155.299	145.47	118.611	113.458	156.108	158.362	169.357	142.473	140.754	129.901	154.322	194.661	149.928	94.4975	147.563	85.9415	61.1222	79.3557	22.3518	128.448	79.7133	96.9737	102.235
evm_TU_scaffold_2548_96	86.1356	106.52	96.036	125.132	15.4638	26.4908	16.8173	15.7173	137.008	110.824	144.605	100.181	36.0962	42.2203	37.4387	45.6307	218.563	249.783	269.487	251.133	46.3639	54.5263	54.3556	38.7264	220.407	311.242	217.818	245.671	34.1789	19.763	38.4698	32.0567	101.507	110.632	134.306	109.682	35.9441	28.9381	27.1657	30.2384
evm_TU_scaffold_644_65	8.02973	9.39699	8.14343	7.43664	5.33363	8.86191	6.05155	6.93511	215.94	187.026	160.787	129.576	95.9715	112.475	130.434	124.627	222.565	259.906	168.674	166.295	211.712	170.456	189.386	167.04	140.2	129.618	143.457	104.243	90.9604	86.025	93.8101	88.8658	64.0236	54.0321	56.6796	36.9209	40.3232	31.9343	39.8618	48.3313
evm_TU_scaffold_803_12	0.400722	0.970691	0.355461	0.392673	0.496052	0.626153	0.512361	0.272883	178.697	162.577	158.314	100.232	77.267	75.2935	111.347	76.5629	217.779	246.214	182.931	137.756	147.744	141.627	149.835	144.578	196.684	206.008	150.573	156.571	130.216	135.18	94.6668	99.8542	111.984	87.7705	58.8907	49.5975	46.3643	47.724	71.3068	65.5948
evm_TU_scaffold_12287_194	104.126	114.513	114.199	131.047	157.663	148.238	122.506	112.923	75.5688	80.1141	94.5226	64.4859	132.096	110.959	120.487	149.727	106.375	107.848	72.549	67.3376	112.771	76.7158	112.567	91.9446	75.3125	63.0216	79.9413	68.8457	55.31	63.6294	87.9229	65.1016	84.351	108.63	104.368	145.299	86.2531	140.341	110.292	101.701
evm_TU_scaffold_814_83	157.654	166.971	166.661	141.68	195.044	115.933	201.697	50.7983	113.543	81.2907	135.437	119.038	215.717	208.285	231.826	129.365	49.6515	54.6514	61.2031	70.3288	91.1164	165.471	204.563	141.83	18.1871	27.014	17.965	43.2014	55.2049	40.7241	19.2096	38.5196	47.1524	53.7934	60.7873	22.4357	78.2385	72.5506	91.8424	59.7403
evm_TU_scaffold_928_50	23.2861	31.0538	23.1199	25.6024	37.3039	47.167	38.4872	53.687	36.9524	29.8102	42.209	29.5144	100.455	127.794	92.1043	139.402	128.637	171.511	168.112	104.593	223.838	199.033	220.978	193.25	152.679	189.758	145.889	114.003	169.795	136.135	181.061	126.308	50.107	54.565	44.3593	50.6045	81.4055	64.3044	86.2815	78.9041
evm_TU_scaffold_1239_63	155.574	176.319	170.833	181.337	76.3813	101.149	82.4616	100.521	103.41	78.5542	113.427	91.8239	110.599	150.508	89.7139	139.217	51.5924	80.0581	108.659	156.243	63.6215	112.013	61.0672	52.5321	80.0175	95.6309	90.0671	87.669	59.4139	52.5855	58.8044	74.5618	76.1637	82.4187	116.304	125.034	106.184	94.9856	99.5376	104.197
evm_TU_scaffold_801_55	4.51593	6.58545	6.31358	5.93236	11.221	6.81778	7.06646	7.57669	83.8255	79.5023	97.8966	91.2185	65.0145	54.2805	56.4503	71.9561	225.853	246.314	170.24	79.8791	138.284	98.6399	99.8869	103.593	241.744	232.223	172.314	167.168	145.614	140.603	118.449	116.249	171.264	142.344	139.439	103.86	70.6716	68.276	79.3078	79.9683
evm_TU_scaffold_1446_22	17.2059	46.6764	26.3727	14.0502	12.5288	7.90741	11.8624	10.683	151.047	183.347	205.704	130.147	91.5839	65.7417	104.446	95.6518	207.21	232.261	124.107	158.224	108.895	89.7619	102.837	124.487	129.346	71.726	113.994	81.1055	58.9607	52.5395	72.6585	49.6334	180.685	173.633	140.57	177.921	55.4937	87.0748	147.826	90.861
evm_TU_scaffold_1776_198	42.8974	51.4983	43.651	48.7133	34.4889	35.2313	30.2491	41.536	73.3066	79.222	76.5471	54.4018	105.516	124.985	96.7237	118.491	150.874	153.335	163.172	129.783	282.786	331.563	338.86	310.726	94.8053	77.1818	106.725	73.8025	184.786	107.702	109.391	91.0723	26.9362	21.9652	30.3889	25.1651	32.3007	34.1363	40.3906	30.1472
evm_TU_scaffold_5642_20	9.44636	8.80093	6.87373	8.55755	8.58748	7.11118	7.02457	10.6543	45.535	35.4245	32.5107	26.9391	10.1152	7.59971	8.36806	14.8792	253.38	308.734	232.864	268.693	32.0113	28.1319	41.3711	50.4289	364.211	289.335	552.015	451.701	48.057	55.638	45.2335	53.9286	126.616	165.158	131.885	128.208	39.308	33.9068	20.9188	25.5833
evm_TU_scaffold_2094_132	65.071	71.6364	66.1145	78.729	87.2088	85.3363	77.8226	86.5439	58.1252	70.3385	71.6637	95.2979	92.1569	103.3	78.5036	102.076	104.39	100.631	99.499	81.9879	117.68	104.462	145.539	143.21	112.547	92.5158	123.475	128.597	146.034	141.691	141.319	135.543	81.6934	77.5525	101.579	92.3229	100.155	111.379	117.422	101.258
evm_TU_scaffold_957_74	88.4871	65.1963	53.5602	67.5213	78.4324	95.3775	78.3628	89.2375	173.668	181.359	173.86	172.205	196.414	202.345	160.033	186.35	125.398	118.645	108.756	82.3554	162.082	156.224	113.517	134.047	76.2096	49.2793	49.6213	40.3009	46.1223	34.8709	45.4285	56.836	56.2406	57.8992	82.9822	61.1159	75.1167	80.6654	71.2084	41.0699
evm_TU_scaffold_6533_74	74.4666	74.4534	89.6848	80.5507	111.302	120.867	118.618	124.692	35.4014	30.533	24.055	30.8738	58.9296	53.2543	32.1788	49.0096	86.2653	70.532	77.0869	66.5543	194.318	195.155	191.261	203.205	116.437	81.5584	133.629	156.344	195.902	179.128	191.847	163.897	60.3177	61.6526	67.9992	57.453	73.4739	72.8655	84.3654	97.3174
evm_TU_scaffold_6916_15	16.1796	15.9979	16.2911	15.9356	26.9187	25.44	27.8198	39.0999	94.315	97.1426	108.113	118.992	172.932	197.601	82.2523	163.593	190.065	153.684	139.77	55.6495	257.343	267.429	225.488	260.704	114.761	137.933	80.7851	90.0991	187.812	125.256	115.551	100.695	54.1958	19.0611	32.4383	14.5906	27.7872	32.6837	43.9667	35.6256
evm_TU_scaffold_817_1	121.839	127.861	125.362	162.145	145.724	109.226	97.1004	84.0736	41.8221	53.7833	66.2667	42.7234	73.6964	50.7175	68.4065	73.4029	47.9145	61.7314	60.5151	59.5983	41.8832	36.6087	50.1659	45.6469	76.5784	95.7258	107.251	108.244	115.123	138.944	97.6222	88.5154	144.686	206.572	180.397	222.734	105.047	151.743	142.304	147.406
evm_TU_scaffold_121_72	9.40547	7.81035	5.89461	5.34293	0.63277	0	0	0.139237	87.4449	108.675	48.5166	106.23	0.136043	0.485896	0	0.16103	343.839	337.834	347.062	201.522	0.346442	0	0.286553	0.50806	507.286	555.536	436.083	425.664	0.326336	0	0.740092	0.440745	158.017	106.521	91.4891	36.9194	21.2777	15.2884	0.321982	0
novel.7097	198.13	201.614	182.099	249.982	131.427	101.769	80.607	89.0265	134.523	200.859	158.734	163.992	82.7967	74.7743	97.6331	107.757	166.688	149.866	103.49	122.109	45.4028	33.3238	52.9171	47.6677	102.603	72.663	98.9157	116.099	18.1439	17.8335	33.0656	21.223	64.6368	87.8471	63.8891	128.535	36.1175	46.2682	40.7586	35.5018
novel.7704	5.0781	5.18899	5.81231	3.27727	3.9035	3.73279	6.63246	4.29471	16.8757	19.281	11.8084	20.0451	7.24792	13.3652	17.4263	9.28873	117.827	136.129	164.015	118.813	106.026	107.922	80.5804	105.422	442.618	417.131	333.668	189.995	172.031	185.507	138.844	166.225	179.134	149	87.3064	29.2525	110.346	58.143	82.3531	127.705
evm_TU_scaffold_507_96	3.21852	2.62379	3.65796	3.87664	7.22134	5.97209	3.14354	5.15059	69.2718	75.1743	68.7171	35.2123	93.0997	99.3032	137.623	123.38	100.954	122.26	95.4027	77.7719	355.151	300.248	395.471	340.689	55.2037	39.4324	71.0864	44.3888	208.3	286.086	237.559	187.754	24.8736	30.7629	18.2769	15.8728	29.0816	31.4592	68.0424	80.3651
evm_TU_scaffold_7504_11	168.581	222.28	196.057	230.427	12.1433	18.766	11.0113	19.7931	79.0402	61.6962	106.702	65.3069	12.7315	21.489	13.115	20.9834	211.614	342.018	263.8	222.196	37.7569	23.4829	33.9455	22.5696	241.12	264.169	302.215	223.52	22.0352	22.439	20.1646	24.8004	83.4867	79.3751	88.1618	91.324	16.5329	25.3116	11.4427	18.6381
evm_TU_scaffold_1117_77	159.161	119.179	123.018	190.837	256.559	202.605	156.742	175.393	103.563	154.728	118.96	106.124	167.113	135.626	201.053	248.761	86.7223	64.86	44.1786	55.8313	68.7742	58.8114	71.0204	67.2385	38.766	33.6849	26.3314	51.0466	29.4467	35.3631	51.3477	31.0209	44.1066	51.6765	44.7697	91.5769	47.0705	98.1745	79.8012	60.8034
evm_TU_scaffold_1617_65	102.571	93.0453	91.186	105.619	122.193	117.139	107.69	137.507	145.771	154.676	119.187	178.037	123.819	136.913	125.678	137.136	92.1484	104.059	84.0003	67.2006	108.812	83.2291	91.6252	99.6136	63.8105	67.7079	65.3824	76.86	64.2917	65.9855	83.3843	89.3284	79.9663	67.9483	66.0387	79.6443	81.9409	87.0703	89.1724	93.2292
evm_TU_scaffold_510_72	32.3165	27.7924	19.2947	31.1261	23.0795	19.4217	20.601	37.2423	58.1408	84.5788	60.5622	92.8045	62.8517	58.4183	41.1722	47.6394	90.7196	156.979	99.2081	88.1137	228.853	169.801	169.549	190.456	140.135	117.446	168.124	111.835	238.053	263.383	246.944	180.404	89.6541	45.2577	79.37	49.4342	89.0125	41.0567	77.6401	101.762
evm_TU_scaffold_560_501	13.9165	13.3586	5.61121	7.5761	0	0	0	0	111.783	149.687	66.7103	125.949	0	0	0	0	269.632	255.322	313.526	244.297	0	0	0	0	504.093	503.5	497.882	268.217	0	0	0	0	207.279	160.64	112.525	57.0259	41.5259	16.7159	0	0
evm_TU_scaffold_1422_45	71.8272	68.5925	69.5066	84.648	112.254	95.5479	65.6316	59.8069	80.9052	72.9544	95.1214	77.5331	132.618	119.742	105.029	180.504	183.369	161.642	118.843	89.903	136.085	112.225	167.925	162.251	97.8801	75.6868	91.8002	110.986	104.738	101.95	149.493	92.018	63.3319	72.6995	68.1294	72.4564	48.589	53.8243	52.6986	65.5986
evm_TU_scaffold_1430_582	2.02061	1.64723	0.840181	0.412505	0.625326	2.13777	1.25589	1.03199	7.03256	16.4904	10.1151	4.71467	5.71379	4.80179	3.2179	4.97298	237.258	293.015	184.366	107.433	261.055	215.1	322.473	311.291	175.714	235.424	142.844	190.045	333.784	252.95	245.319	116.785	61.6826	19.4547	31.4509	15.47	37.8719	24.8017	27.0465	31.4109
evm_TU_scaffold_11661_115	2.39485	1.41311	1.23921	2.54231	2.61871	4.62565	2.94864	5.43614	52.0997	64.4512	50.1123	41.9712	43.3942	57.2276	49.4281	44.9519	204.51	194.729	194.696	122.136	160.958	172.114	197.239	192.705	182.101	199.634	201.63	167.805	263.736	253.993	113.749	167.517	105.373	67.5247	55.2722	31.6858	56.186	49.1179	70.3971	88.7281
evm_TU_scaffold_945_38	30.4194	34.3748	28.2892	19.712	32.7971	37.3101	38.3364	66.0205	32.5676	34.4692	19.2559	39.2791	65.2891	86.1247	48.2565	68.7801	109.58	96.2061	115.209	80.0498	332.195	317.621	226.911	274.549	145.96	152.282	132.625	100.321	225.524	164.257	242.471	174.505	49.4446	44.25	28.1972	19.6696	66.3201	33.9454	59.492	62.2367
evm_TU_scaffold_886_126	69.4307	67.3271	53.7679	47.3116	39.5633	37.4138	56.3643	82.661	122.391	121.755	73.1393	140.573	68.6131	75.0774	75.8202	72.288	140.307	108.85	154.445	131.184	163.791	136.334	99.07	127.142	167.015	141.831	147.896	111.556	93.2243	102.349	168.872	98.7578	86.8748	91.9428	85.3114	66.1232	97.0699	51.6269	72.0226	86.272
evm_TU_scaffold_1440_20	179.047	160.218	188.766	230.664	253.986	208.937	222.805	140.348	37.7541	65.3073	51.5139	42.972	74.8246	55.2547	80.84	58.9697	7.68722	6.06976	6.89057	15.9851	7.21619	12.4277	8.06585	6.36385	8.40592	5.66863	8.73487	13.1078	9.9205	7.90571	13.8186	19.3534	114.043	159.669	174.359	298.118	298.688	321.767	196.896	158.179
evm_TU_scaffold_1632_78	99.0161	117.699	94.9624	101.999	138.949	132.452	91.9598	121.292	106.158	102.825	141.295	87.0431	151.45	152.36	108.206	174.113	95.3212	100.581	63.7353	59.157	155.717	126.328	168.276	153.065	38.823	22.5563	35.9103	34.0811	87.1906	63.1707	73.8085	64.0926	55.4127	67.3413	81.7607	87.1353	102.2	111.501	88.7158	73.2019
evm_TU_scaffold_1674_81	33.0597	41.0914	33.8051	42.2553	31.9342	55.3617	37.9388	36.6286	70.7747	53.9136	73.2426	58.9174	127.549	141.546	112.719	162.892	109.825	130.463	139.514	112.624	192.657	222.951	231.449	190.893	116.018	141.574	96.9298	110.143	183.77	134.61	128.791	122.794	40.4582	36.2337	43.6847	33.7588	63.9124	62.7	83.1539	88.1429
evm_TU_scaffold_915_434	159.131	139.417	143.165	175.184	133.329	115.819	87.3245	93.0346	98.3244	148.563	142.307	122.45	100.298	98.2554	111.633	142.013	171.079	146.558	98.4529	85.1208	91.2471	68.5707	90.6298	77.6014	73.3788	82.7127	80.7461	112.822	36.635	36.6631	50.0634	46.3864	75.7332	88.4006	77.0122	106.741	45.4421	72.9707	57.695	44.2597
evm_TU_scaffold_9738_44	8.07999	10.282	8.63143	9.33387	1.95164	1.60384	1.88982	1.94593	272.492	238.757	205.497	165.027	63.0702	71.5757	85.1151	74.8873	294.295	302.524	243.748	232.55	118.874	93.3607	115.724	99.529	176.678	157.888	175.682	133.155	54.7291	48.9477	42.3242	48.2156	83.6145	71.6197	63.7759	44.0494	26.1315	22.3696	27.0771	29.793
evm_TU_scaffold_9671_133	64.0603	81.4252	85.5755	87.4347	84.209	108.142	66.1975	86.001	81.8781	89.9036	107.811	55.9924	128.985	123.116	139.231	146.79	90.8407	100.388	79.8188	75.5272	206.23	222.819	313.583	273.444	41.916	36.641	50.6837	42.972	95.4263	73.5736	83.3643	91.072	41.0206	30.9725	48.6289	51.4414	61.9536	80.3818	91.3911	103.377
evm_TU_scaffold_1069_116	37.6182	20.6394	30.1251	23.8925	31.5623	35.3773	58.1932	63.1891	35.3794	30.3642	23.4349	49.4136	36.7098	44.6981	41.2703	47.7318	91.5224	98.776	92.0146	85.5765	151.558	137.227	154.647	173.965	119.687	135.555	146.24	166.417	270.847	246.353	330.323	171.639	99.4923	81.3653	84.076	29.2581	146.393	61.7535	121.111	116.307
evm_TU_scaffold_3210_135	0.341435	1.35195	0.283941	0.836442	0.0528325	0	0	0.0581274	153.057	113.657	133.575	87.3676	5.79295	5.54448	3.58874	7.59644	245.779	351.922	317.138	217.03	3.03721	16.6452	17.9441	17.4982	407.149	394.119	423.287	325.163	19.3454	18.1332	9.88691	10.2119	214.394	136.516	126.963	82.224	23.1144	18.1477	4.16695	6.70096
evm_TU_scaffold_944_177	230.184	236.152	272.759	358.648	50.315	31.1492	34.5861	29.601	79.3769	115.373	108.377	96.1553	9.10848	11.4031	17.1714	15.2274	96.1068	115.766	91.8433	121.403	5.26082	4.82006	9.09835	7.01365	139.951	121.715	186.688	152.143	7.43324	5.41013	9.53568	11.7125	200.034	226.701	208.373	411.212	33.3215	25.9366	16.8906	14.8089
evm_TU_scaffold_1212_41	230.036	216.764	202.858	305.102	198.953	180.71	138.964	123.89	146.121	246.117	167.115	127.59	109.505	84.7588	156.566	102.409	70.8621	70.6076	37.4401	60.3863	30.6281	24.4119	31.8711	27.5293	31.0968	22.763	25.3852	50.6624	14.8906	11.875	24.0964	17.7543	64.6672	88.6029	66.6246	165.47	47.6313	93.1102	57.5051	44.9829
evm_TU_scaffold_3092_47	126.991	116.654	100.049	151.548	215.532	225.121	170.916	177.66	101.733	139.107	96.8072	77.629	144.381	120.007	200.393	139.317	86.3462	62.6572	52.4873	68.9512	69.4584	59.3995	80.5566	59.2345	43.672	21.9437	39.1522	43.9758	35.2027	29.536	55.1054	46.3437	53.0312	76.7542	56.7036	127.773	81.0218	162.371	115.426	83.1204
novel.30452	20.1483	17.7515	10.4419	14.4858	41.4788	32.9374	30.9574	48.3203	48.7823	67.2631	92.5301	53.5981	159.266	174.001	89.9831	152.471	110.294	100.087	119.683	61.87	271.255	273.852	397.47	323.244	68.1821	65.2379	66.8267	49.5091	151.35	126.979	147.973	92.2919	43.667	26.99	54.8405	48.6029	67.1463	67.6717	75.5274	48.003
evm_TU_scaffold_525_66	90.3952	101.276	107.421	115.552	47.8052	47.5544	33.7308	40.6485	87.0826	101.186	103.296	78.7111	59.7641	65.5626	54.0601	71.9427	127.779	142.651	137.732	138.02	73.3502	65.7627	66.8174	68.4742	164.191	190.126	177.624	138.024	77.92	88.9456	75.2413	71.5289	138.541	150.631	162.314	141.684	86.6389	70.9543	78.8325	71.4466
evm_TU_scaffold_1644_108	4.70156	4.38033	4.67387	4.50122	7.12453	8.65533	4.49127	6.62413	56.8768	66.043	52.753	48.2516	47.2466	41.3523	54.8389	52.8602	228.258	216.576	168.744	87.9993	258.215	164.503	312.641	225.592	121.822	177.208	154.108	196.654	235.466	160.032	201.476	128.43	83.1946	67.8866	55.0167	28.6289	47.3483	31.8392	44.0395	43.7262
evm_TU_scaffold_296_127	96.8072	113.245	108.84	108.862	38.1604	49.9998	39.2806	54.4145	54.8121	49.3587	72.0154	47.6715	28.3372	40.5913	27.9055	45.7875	203.979	233.166	223.754	162.657	82.2427	78.7986	90.7638	91.8849	209.947	233.859	196.995	236.311	93.8698	84.2236	90.3745	74.7562	89.6529	76.8757	101.755	91.0929	42.5129	45.7977	40.4536	52.3349
evm_TU_scaffold_314_131	41.4347	41.7397	40.8781	37.3367	44.223	57.1364	45.7425	41.0962	95.4183	94.5907	87.1009	84.2332	93.8242	86.6256	92.2788	97.1711	81.3382	90.0019	96.1857	75.6832	94.5129	111.915	119.284	104.102	134.305	158.453	120.868	121.62	269.769	257.175	177.585	167.273	88.695	76.715	64.8675	46.6013	80.3529	66.171	103.553	115.305
evm_TU_scaffold_7863_193	80.7234	79.2084	92.5544	83.1694	24.8755	19.0097	26.5961	20.3509	92.7735	86.8647	80.4761	76.7653	16.7985	19.7274	20.2406	21.3719	235.422	231.117	209.611	230.066	60.5304	66.0383	89.7828	92.8225	211.905	154.725	286.188	276.426	78.1248	103.972	90.9721	66.6407	100.347	90.4395	98.4724	106.562	43.0497	37.1342	45.5733	53.5321
evm_TU_scaffold_2224_123	7.82367	7.28911	5.92103	6.99723	6.61031	8.57041	8.20377	9.64069	131.809	142.859	89.2717	142.691	40.983	48.1037	49.2843	45.6742	235.755	192.09	222.543	154.327	155.497	154.74	145.325	155.059	215.746	219.571	185.898	174.939	167.681	109.889	135.75	92.8891	88.2959	76.5229	62.5341	48.6006	42.2439	29.6468	41.0675	41.409
evm_TU_scaffold_520_8	61.0196	59.5576	67.0909	66.4378	68.4477	49.2981	39.7017	44.6957	66.6269	57.5256	75.1251	68.5959	96.6657	111.836	89.8266	139.055	122.383	125.85	109.251	84.6378	143.356	132.946	129.353	162.877	97.8862	84.1747	134.621	102.078	160.406	146.332	176.323	116.427	87.7105	93.3543	85.8353	101.289	75.5472	79.1454	87.0732	95.9193
evm_TU_scaffold_1333_562	32.4571	25.5535	27.362	26.0551	39.5948	33.3605	41.868	37.569	115.973	139.692	121.407	142.295	150.175	139.135	133.516	155.6	184.642	178.812	133.397	84.1923	209.724	223.902	220.059	243.902	123.392	111.577	97.4287	82.3342	108.748	91.7597	69.4085	89.5303	40.9357	23.4427	25.4863	27.568	49.2457	40.1425	39.9116	34.3903
evm_TU_scaffold_927_61	1.0496	3.58556	2.90952	2.42843	1.08274	1.82228	0.86982	2.50163	70.5277	73.0307	78.2884	40.9982	112.9	115.845	154.56	144.521	158.195	145.884	112.151	105.225	359.238	275.79	358.917	318.181	114.638	108.422	126.321	100.341	127.314	109.809	128.96	106.714	35.4205	24.9885	42.8472	35.7611	44.8256	35.1429	62.1193	44.4617
evm_TU_scaffold_9050_82	203.756	167.32	143.108	212.804	136.482	139.095	99.6753	103.597	165.457	207.819	154.787	138.113	101.038	92.2298	114.577	106.403	127.472	132.469	99.1616	85.8581	40.0141	33.8838	57.7271	52.1987	58.5778	34.963	49.1348	66.711	38.1301	36.8434	49.0354	35.5159	66.213	101.142	58.242	145.256	58.6894	71.9881	60.1077	41.834
evm_TU_scaffold_1730_41	32.9631	31.0307	30.0775	37.0115	50.7934	37.6315	22.7643	27.0457	227.92	221.758	250.727	197.978	437.728	336.272	399.91	491.445	64.9092	50.2953	43.9829	99.7278	107.243	105.165	125.757	105.37	20.2361	15.6724	15.5424	18.5368	31.6026	26.8737	35.4903	43.1756	18.7523	8.49531	13.9388	7.19232	19.2108	16.4974	29.3787	29.3573
evm_TU_scaffold_1650_153	4.79698	6.18815	4.90981	5.4238	17.3577	13.9341	17.0372	12.0614	106.029	77.0246	100.857	96.0471	133.314	143.518	102.485	111.013	98.5725	117.469	148.925	96.0455	163.808	218.713	154.107	178.793	137.572	134.739	72.5095	61.007	310.957	247.542	118.871	192.489	53.042	34.1065	51.5019	16.1434	67.3026	59.1706	94.7156	103.251
evm_TU_scaffold_6893_245	100.146	100.582	107.499	117.738	81.5474	81.8487	66.0913	55.138	73.9614	93.7225	105.243	82.8612	82.4633	85.5176	61.3059	133.129	201.398	232.347	157.727	96.9438	185.328	80.9882	122.434	133.245	101.006	69.1026	114.604	132.405	60.0801	68.6346	122.544	60.0921	63.6727	113.89	79.2081	88.4166	36.5587	45.429	46.9755	37.5396
evm_TU_scaffold_1408_48	36.6519	44.4975	29.9983	39.3098	56.2228	37.2457	36.0732	24.0843	141.735	108.268	98.511	84.1675	150.09	146.184	118.568	144.387	230.834	332.969	186.209	281.858	107.942	138.707	168.821	118.77	138.695	81.8762	145.24	159.11	58.2564	18.8302	41.0307	42.6797	67.8646	72.6018	48.8085	67.085	18.9418	20.0154	18.2672	11.3365
evm_TU_scaffold_835_9	135.187	158.104	167.719	173.602	104.608	125.123	86.5721	98.6402	110.259	77.5254	121.824	85.1785	154.439	148.094	125.877	173.254	62.8295	90.127	87.78	98.75	77.5221	98.7487	81.2567	66.5213	73.9039	70.8267	53.8754	58.8886	66.5705	66.779	81.4951	90.8658	59.592	65.3174	79.8766	77.7283	69.2913	84.4775	73.6015	88.1383
evm_TU_scaffold_8801_293	5.70585	6.645	3.6906	3.49453	6.76894	6.26888	2.44871	9.39011	85.7897	100.565	71.1705	41.666	57.8952	65.1606	69.6654	58.8863	228.011	234.018	142.091	76.9748	447.943	284.32	425.151	362.571	63.9648	68.8214	41.4001	52.3418	236.965	121.326	150.738	112.873	34.1747	22.1411	24.5615	18.0601	21.5484	33.4115	40.2464	27.4412
evm_TU_scaffold_1438_947	194.426	227.642	258.261	251.449	131.073	132.459	110.966	143.537	80.2401	71.4365	85.8248	58.7762	101.126	89.2351	71.0422	82.7237	28.7107	32.4924	33.2158	83.2418	20.0668	37.4348	23.5136	24.173	37.6624	37.9345	36.0392	49.7124	24.9778	25.2222	34.8727	47.1071	113.32	130.317	169.195	176.747	163.76	193.442	114.675	136.764
evm_TU_scaffold_605_4	140.121	154.016	136.914	133.89	80.6022	110.997	114.23	144.89	121.74	66.1827	84.8938	104.958	102.957	179.231	118.487	149.854	65.4996	79.5067	112.489	133.861	91.8419	142.231	97.7146	88.3008	95.5237	74.0223	74.3791	58.0544	27.2817	33.4097	75.9827	73.4502	37.5449	49.7669	71.0929	85.6954	94.1254	79.426	80.576	98.5966
evm_TU_scaffold_1445_48	38.5641	35.3132	43.0047	40.4887	39.6909	36.4421	26.7671	37.0659	106.761	96.659	134.584	84.6679	136.651	120.708	111.67	176.936	166.229	207.66	165.748	109.646	178.477	132.072	169.86	180.149	145.682	110.112	143.99	92.9423	114.306	104.714	141.05	91.4409	54.4976	53.3899	49.9047	39.878	32.9189	24.7159	45.7198	43.2488
evm_TU_scaffold_1102_98	67.9644	77.8076	71.3635	77.2787	83.1766	111.294	96.2617	121.245	55.509	36.8354	54.6427	47.8411	125.863	166.242	101.939	159.524	47.1254	68.7818	79.1437	84.6595	173.608	184.47	137.102	132.16	53.4324	73.4718	60.7056	55.4188	139.865	123.031	164.749	144.283	44.7256	47.1578	67.495	61.1059	107.968	104.921	124.945	127.343
evm_TU_scaffold_764_132	39.6891	40.6583	39.2287	61.8868	82.4776	74.5976	60.8496	54.7885	121.808	143.178	124.963	105.037	168.242	166.016	160.962	175.099	119.15	91.5439	112.015	72.1121	130.236	123.264	138.428	120.485	67.3003	73.3423	82.0559	69.9874	102.327	92.3654	92.306	94.4569	71.8937	49.0435	65.6128	61.2834	89.6259	103.381	108.88	105.668
evm_TU_scaffold_2548_238	121.288	147.637	150.916	167.077	50.1389	74.4033	46.7014	70.2085	136.664	113.245	150.215	91.3663	93.451	137.965	97.7793	150.795	71.2998	91.3212	106.228	158.984	68.4023	97.2618	77.7166	84.8797	76.0483	62.4518	78.5282	64.6641	48.1473	53.5695	47.7449	61.9671	85.3009	92.9439	114.124	104.241	82.9005	109.665	100.249	116.203
evm_TU_scaffold_159_37	80.834	77.5088	93.4662	116.221	101.037	71.2632	52.0568	58.0448	81.0947	74.7654	107.54	81.2168	100.137	94.1785	78.0402	123.608	147.727	148.043	129.371	105.08	148.154	78.1405	140.395	141.069	123.611	113.717	126.878	106.921	72.7899	90.1779	120.678	66.274	73.4092	102.412	84.356	107.956	49.097	60.2118	63.3987	62.4625
evm_TU_scaffold_615_5	1.60289	1.94138	1.77731	1.04713	15.7744	21.811	23.3409	29.908	2.14223	1.32655	0.481442	2.65956	63.6693	100.18	81.7873	75.4899	0.350974	1.2522	0.619055	1.78078	469.577	413.756	339.88	463.805	3.69648	1.92531	1.79253	0.270416	394.485	354.335	398.974	263.629	1.23876	1.79582	2.19332	0.255	77.3038	36.0998	74.0834	120.101
evm_TU_scaffold_9505_252	165.705	196.554	170.207	220.166	177.596	154.268	140.072	141.253	106.961	108.219	130.831	73.8784	118.109	139.679	125.364	136.082	73.2561	82.2521	88.1672	89.3301	79.3613	59.4077	65.6422	54.2798	52.1923	40.6582	42.759	47.1455	25.7561	24.5184	47.9641	31.3921	46.8443	79.3751	51.7039	144.018	68.7065	102.119	74.3779	71.8934
evm_TU_scaffold_5412_6	150.44	176.24	177.594	180.629	44.5689	65.1233	38.5362	65.3808	141.811	133.251	153.568	99.5642	63.5245	88.2103	72.4144	103.583	90.6556	125.995	115.79	164.842	53.9737	69.2064	46.0189	49.997	122.093	88.5283	127.726	109.89	28.9097	27.0791	42.525	39.4298	110.334	121.587	135.527	126.976	74.1846	75.3193	62.1767	73.7929
evm_TU_scaffold_6624_43	8.4635	10.0473	11.6549	11.0357	142.621	156.244	105.984	141.762	12.0106	11.2974	15.4439	7.36118	204.54	223.402	163.307	235.336	16.7386	28.7934	27.6786	23.182	248.18	268.752	228.235	193.85	18.1014	20.3318	13.5212	12.2057	145.538	135.184	185.784	197.151	8.43978	8.60279	9.52637	13.7901	101.884	140.193	164.018	164.565
evm_TU_scaffold_672_12	64.5449	58.3687	69.5715	80.3376	74.092	61.1524	51.7728	44.1473	43.2792	43.6648	40.6142	33.9094	45.1523	35.3618	55.9082	57.551	109.785	113.101	129.582	134.932	92.6614	92.7248	133.627	122.935	122.766	111.567	235.91	209.626	135.69	174.701	161.584	120.132	106.503	134.46	88.3203	118.063	74.6633	76.0771	77.7609	97.7582
evm_TU_scaffold_258_332	42.0886	37.5968	40.2908	35.935	50.9146	53.4973	39.5598	48.9918	136.559	163.627	148.172	111.436	129.935	148.692	152.085	149.127	157.729	143.539	135.753	102.445	146.65	170.29	191.416	192.15	94.3952	76.9835	88.2439	70.2357	100.69	94.3503	98.1484	83.5424	47.415	40.1478	47.8478	49.0928	56.3927	50.5003	57.7962	49.6741
evm_TU_scaffold_11771_376	8.09688	9.11525	10.1002	14.6012	18.1668	13.3987	11.2633	15.6224	82.287	90.5875	64.8525	34.636	39.7312	47.0347	101.652	42.2462	251.902	396.655	200.656	198.65	82.8863	157.223	237.352	185.264	167.923	167.766	254.937	129.769	125.998	119.09	75.3043	93.449	68.8324	79.3751	38.7779	33.5446	24.538	34.3437	41.4391	63.1962
evm_TU_scaffold_1501_439	9.58265	8.09463	8.5003	7.4078	15.1047	15.9717	11.8893	14.1822	41.4093	54.0457	54.7504	29.4146	31.0291	27.934	30.3587	36.4265	183.807	179.916	166.049	107.07	199.168	191.862	264.298	224.141	164.268	196.747	212.287	149.162	225.947	183.263	176.048	126.416	90.6462	63.3426	68.5345	42.6855	43.4628	52.1416	57.5439	63.4589
evm_TU_scaffold_1440_38	190.199	172.713	194.639	242.855	246.51	205.298	208.042	137.386	33.4411	67.2263	52.4327	41.5516	67.952	50.1946	73.6938	52.9892	8.13583	4.51094	7.17507	17.0538	5.95532	10.3445	7.67022	5.6144	7.23709	8.44352	7.70079	11.0968	9.21592	6.49619	16.7205	14.6116	110.127	168.553	172.385	317.242	259.911	292.525	179.052	141.825
evm_TU_scaffold_3673_65	13.147	18.7133	16.3998	21.3224	15.8225	17.238	12.5813	18.6517	40.8762	37.7794	46.8008	37.3032	30.4944	41.6568	28.963	46.7371	215.504	239.648	194.991	150.408	161.81	146.653	177.085	152.903	210.196	235.556	234.831	197.769	193.219	193.367	179.113	114.539	71.1225	60.3496	42.7257	39.6518	39.8427	35.8602	49.0261	45.8421
evm_TU_scaffold_945_112	17.0717	29.955	22.7153	31.3666	111.477	81.694	60.2286	70.5279	64.9622	62.5321	74.6358	51.0456	223.199	244.318	310.48	340.832	89.091	81.6872	51.6476	32.5138	228.032	144.196	293.087	322.038	27.8869	17.7716	15.0005	27.3609	135.327	100.891	106.765	61.946	18.4709	27.0959	13.6268	25.3484	56.0349	52.5463	53.5431	47.3269
evm_TU_scaffold_7984_14	139.004	166.456	191.96	170.717	103.576	116.991	90.3606	98.3781	80.5804	49.4983	90.112	59.9255	97.7537	106.849	81.5385	145.384	57.0256	130.483	122.136	141.591	59.1493	114.682	77.4356	64.8112	98.8826	91.8495	86.7545	88.8082	45.2301	52.8511	77.3623	89.4127	52.0001	65.1851	83.405	94.8905	60.7641	85.0042	92.8061	97.952
evm_TU_scaffold_3521_1	134.875	119.146	120.057	159.011	136.883	109.904	105.859	95.6786	138.251	136.099	163.375	128.197	130.128	111.837	101.45	128.514	44.803	34.3006	38.5244	43.2996	28.6021	22.5426	29.6319	29.0227	33.0963	30.7215	28.3304	42.2864	34.8343	32.4098	36.0027	46.1279	145.481	163.813	173.591	253.089	125.545	136.866	133.585	113.713
evm_TU_scaffold_949_33	82.6778	82.8493	96.5381	113.211	151.545	131.456	107.354	93.7759	54.1827	62.5817	75.1911	52.2425	104.89	99.2909	109.652	124.784	72.4719	64.3814	66.9938	69.407	94.8176	78.9325	90.7215	86.8653	73.569	80.1492	84.9422	71.3107	89.3147	100.848	104.886	97.562	85.6736	112.994	116.043	123.918	107.09	148.604	131.557	122.636
evm_TU_scaffold_285_249	24.4145	27.8484	17.9631	29.0667	15.2525	11.7359	11.8317	17.558	129.095	135.123	185.955	115.707	92.6075	111.338	78.7795	129.025	246.81	251.781	236.611	155.357	189.052	143.036	199.221	154.781	134.18	121.687	129.042	94.6952	93.228	45.5564	58.3636	53.1194	59.955	53.0445	65.8788	47.7339	38.8086	37.4108	41.1414	29.7948
evm_TU_scaffold_10264_259	170.248	163.837	164.511	231.416	273.676	232.283	159.979	146.463	88.267	138.64	112.744	102.388	130.852	112.031	147.037	180.736	60.7668	55.7642	32.979	44.4692	49.735	31.1627	52.7306	41.1098	28.2051	16.0261	25.1523	29.262	16.6099	23.016	34.1278	24.734	47.0196	87.8208	55.5014	151.978	62.4062	127.168	85.7236	71.5563
evm_TU_scaffold_1795_93	41.4808	45.9997	60.6476	61.7508	83.1578	110.178	63.3629	91.8668	45.5852	44.3888	76.9966	34.8318	172.191	205.292	129.196	240.245	41.3949	59.5054	64.5068	79.2348	149.275	210.503	152.794	120.402	67.7241	48.0609	66.2692	39.0156	100.186	82.9659	114.048	152.323	42.8379	43.6974	49.2259	51.9751	105.155	126.326	159.691	166.914
evm_TU_scaffold_271_333	265.519	245.148	206.3	333.572	133.133	123.108	97.8169	74.2158	143.593	257.66	181.804	146.941	73.6808	64.8424	97.8857	66.8557	118.444	71.9888	54.5396	73.6961	19.196	23.5568	33.9914	32.3141	44.158	32.1995	19.629	51.9552	10.6963	12.4886	17.7122	14.7903	72.7574	101.454	75.7654	199.527	47.3161	67.9932	48.4964	40.3082
evm_TU_scaffold_8972_19	8.16892	8.26849	4.69664	7.41189	13.2957	10.3744	9.74269	23.6936	86.8239	88.5649	105.111	74.7776	153.26	165.926	134.847	160.997	168.491	163.678	155.604	93.7963	338.511	356.437	372.146	329.532	91.0922	71.2284	68.3141	62.9521	85.3095	66.2058	66.4376	58.3699	27.7467	11.2989	22.632	17.8892	33.742	28.4371	30.5717	19.1266
evm_TU_scaffold_591_92	254.408	366.948	318.989	254.844	423.711	125.228	337.581	230.33	48.4735	33.6511	45.0411	38.6579	88.4988	93.9214	77.5807	80.0831	39.9579	61.5605	32.4126	26.1749	68.9499	87.7299	144.97	99.6605	29.6313	15.238	45.6796	21.4023	28.814	52.996	18.8387	26.61	14.1785	13.6665	14.5551	18.7074	20.529	34.7254	29.9663	27.6095
evm_TU_scaffold_4532_85_evm_TU_scaffold_4532_86	120.182	155.825	116.939	108.443	72.284	105.628	121.907	146.059	77.1038	58.4552	76.1147	89.9088	157.775	215.258	127.356	194.27	36.8347	48.3341	54.0373	86.0013	196.233	200.481	157.097	123.793	21.7597	16.3203	22.4821	25.9241	44.6622	28.9364	87.4322	75.8361	22.0012	38.9627	50.9071	81.7019	104.616	108.414	111.185	103.597
evm_TU_scaffold_490_118	19.947	21.7651	18.0327	19.2969	29.2525	27.0266	26.1679	24.5359	65.0456	58.4147	46.6886	60.3789	45.2556	44.6263	46.6479	39.9105	115.881	105.465	141.236	145.742	96.0643	87.6064	82.6058	86.4027	362.789	287.296	294.268	177.808	98.6631	132.895	151.99	111.077	133.879	137.157	75.1215	48.0286	81.74	57.7941	78.8113	107.62
evm_TU_scaffold_79_45	42.1937	45.8487	28.7294	41.0671	16.3153	22.4336	14.5065	31.5512	180.756	152.634	160.6	143.675	99.1859	104.688	60.4613	96.3603	187.733	173.597	170.254	159.349	119.356	119.732	89.5192	116.803	214.215	138.319	190.152	113.529	74.6656	59.4909	78.3708	66.3233	81.6255	61.9882	85.6808	74.7822	47.9184	44.5758	50.0103	30.7677
evm_TU_scaffold_6612_11	88.7385	104.278	128.865	113.838	99.0412	134	102.786	105.946	70.4569	57.2518	80.2468	58.6278	89.9922	91.2674	80.0507	96.151	87.7506	109.297	121.61	116.76	128.53	151.85	135.798	129.809	109.473	125.499	80.9448	93.9289	77.6679	68.1258	82.7176	89.6256	63.049	60.9344	75.9891	74.4569	58.4566	80.1997	75.9556	86.8839
evm_TU_scaffold_1795_112	47.281	50.7958	62.9111	67.084	99.2248	67.3381	54.8908	57.2509	41.6331	35.1897	48.2252	36.1605	93.1961	84.0351	78.2147	108.103	116.146	124.373	101.574	79.4961	137.442	136.574	162.344	167.048	109.321	119.617	126.994	104.443	178.279	183.844	125.859	124.85	72.8518	72.0087	76.4237	75.5709	66.6288	89.7137	95.745	107.952
evm_TU_scaffold_2248_150	121.259	123.693	123.375	133.756	229.281	227.972	206.14	217.106	64.9114	80.8789	67.7496	72.5283	124.595	118.837	137.611	136.869	70.2728	65.6361	41.2187	49.0139	95.6747	91.8967	130.054	107.582	19.783	14.1831	30.7149	40.6075	55.5712	44.9746	72.8777	61.022	34.3961	42.8252	44.7438	83.4488	92.3201	129.558	103.7	74.129
evm_TU_scaffold_11464_135	65.5261	69.2924	72.7985	97.0689	76.9078	69.1272	53.1034	51.433	63.8383	64.5	71.5102	55.9837	58.1876	56.3749	51.8701	82.0037	155.832	195.093	155.507	122.721	92.1229	69.7893	90.7544	86.3485	170.038	176.82	199.329	155.76	72.4501	101.385	85.4032	71.7292	106.83	118.883	121.949	126.99	52.8033	74.279	56.1368	60.9976
evm_TU_scaffold_1638_369	109.404	146.383	145.357	143.257	46.834	51.7747	35.6043	40.0407	105.207	68.2509	116.291	76.7189	72.1511	83.227	59.5607	102.674	84.9524	170.842	179.157	195.82	63.6959	71.9476	57.0753	47.9028	178.297	163.25	146.679	125.215	29.9996	41.5697	69.7801	70.9049	105.409	104.619	101.232	129.003	57.1655	57.3118	60.1474	64.4324
evm_TU_scaffold_964_107	32.8594	31.2622	30.4589	37.0549	26.472	27.0534	20.2536	28.5331	223.065	213.431	271.023	163.528	101.912	125.325	113.631	122.685	182.35	187.773	136.979	86.6436	112.825	75.0849	91.8591	69.121	61.8121	68.9142	71.661	58.9553	54.9421	52.7626	82.2292	52.655	120.121	108.349	110.148	77.3066	103.887	48.397	102.532	90.54
evm_TU_scaffold_1027_112	62.6914	75.8197	76.201	66.6038	40.8107	62.8309	47.3879	61.299	102.391	102.019	111.442	97.8972	165.692	184.995	118.089	159.6	41.6216	61.0408	68.7365	100.369	63.4083	126.054	76.0129	82.7134	71.3918	73.8747	69.4954	72.1537	172.986	146.26	83.6888	167.099	55.2298	58.4243	78.0936	51.8662	127.16	99.8634	146.609	143.271
evm_TU_scaffold_480_59	53.6234	56.1465	58.9062	61.8871	61.2424	61.7723	51.7109	56.3573	55.8393	55.9507	59.0065	55.6945	63.183	57.5347	48.0658	63.5437	114.871	143.313	159.653	104.21	92.9677	101.603	108.19	94.7763	130.172	203.599	139.642	123.935	180.311	167.854	122.687	116.574	102	114.622	102.454	90.3265	75.6078	86.3706	83.2666	90.198
evm_TU_scaffold_10280_6	39.2387	41.6352	28.1999	44.503	63.1904	74.9852	72.7781	89.069	36.0132	41.0937	52.0171	33.9094	111.924	138.144	72.2097	147.075	28.6395	53.9281	63.1436	49.5905	196.992	180.124	176.177	175.591	67.7278	62.8421	62.1069	41.6801	282.978	189.184	228.825	145.67	47.1719	72.2517	61.1498	58.667	107.735	100.81	120.435	105.051
evm_TU_scaffold_87_125	100.575	118.105	113.552	112.642	77.543	98.1646	68.4027	79.3691	87.8022	55.876	100.87	74.9641	129.537	144.884	103.443	141.297	61.364	77.9226	96.2652	110.573	59.3185	95.8961	86.2599	71.48	81.3735	112.416	76.0149	78.9461	79.4245	91.4778	84.0585	96.9192	79.3464	89.621	105.725	99.3765	87.5317	102.717	111.979	120.856
evm_TU_scaffold_1263_172	72.1053	79.9374	81.8108	83.0723	64.3493	60.5923	47.8438	58.2374	75.0145	67.59	130.672	84.9183	111.199	95.4167	65.8718	149.892	152.377	175.212	126.827	135.287	100.864	101.301	112.804	80.9032	89.695	61.0964	85.2798	86.2835	49.5123	67.8525	84.6376	81.6305	85.9634	111.939	132.319	138.275	95.3822	76.2873	113.987	89.0634
evm_TU_scaffold_1179_27	1.80191	2.13664	1.63471	1.60519	1.11528	0.639906	0.698154	3.12342	81.3683	91.4339	90.0391	58.2666	50.027	64.4904	51.6529	76.374	259.328	191.956	186	93.0747	225.374	134.451	203.402	191.917	152.996	239.653	154.927	159.734	274.257	147.568	116.412	103.46	73.426	50.6991	41.0194	19.936	40.1424	33.4986	46.5614	44.6904
evm_TU_scaffold_839_330	135.147	144.115	184.252	182.678	165.903	166.615	147.163	110.746	108.555	77.7834	139.178	104.194	121.347	116.408	113.58	117.85	59.9368	49.8964	53.0661	61.8439	40.0141	61.1422	56.2647	65.0824	58.7937	65.2423	51.105	68.4546	69.0445	63.2678	59.7069	65.1366	77.9816	78.9241	103.408	93.4981	76.0336	91.1917	82.8299	72.2549
evm_TU_scaffold_8224_58	44.4309	40.001	40.842	38.5379	56.4969	62.2765	61.5677	60.9832	58.3297	57.0513	51.0529	66.2486	78.5773	79.4173	73.6909	78.4148	90.7344	99.3642	99.8021	97.5546	140.228	137.593	139.217	154.591	142.458	132.176	157.595	117.291	153.4	169.329	142.907	143.91	98.3865	86.5646	74.3427	75.9946	78.8259	85.445	92.7155	100.025
evm_TU_scaffold_5304_5	208.228	271.56	275.949	261.569	39.0838	34.2837	25.2208	43.5216	100.137	73.9388	120.098	96.5253	37.7255	49.4141	30.7601	47.8382	85.3995	89.1871	106.749	139.752	44.6109	46.2185	55.2721	46.5556	115.473	127.549	117.985	101.922	63.2943	70.6717	57.0749	59.5801	101.147	132.037	150.537	167.892	44.8644	38.8754	34.4937	42.4574
evm_TU_scaffold_8540_80	130.113	125.299	145.698	140.3	194.203	184.004	151.113	130.233	73.9603	89.705	94.1901	66.1966	100.614	89.4061	112.725	85.9505	69.8862	63.5915	56.4144	46.5706	57.3499	54.1627	85.1321	63.6376	47.9815	48.2303	45.8499	43.2066	37.7945	54.474	61.6454	66.3027	92.2994	110.123	111.297	151.406	100.23	160.344	107.919	103.933
evm_TU_scaffold_6702_6	4.44005	6.11509	7.49181	7.40908	30.2297	32.8039	24.4084	43.7761	5.16002	8.87583	7.92434	4.80459	72.0568	93.8917	74.2757	118.435	66.3637	93.8792	82.3849	26.6556	375.827	301.156	424.217	385.183	48.2288	63.9979	59.2142	70.6721	317.967	249.758	250.852	180.391	19.6932	9.19194	14.2644	7.83135	32.6179	36.5208	41.0396	52.9666
evm_TU_scaffold_4258_122	23.3724	29.9413	21.8664	25.3484	12.771	13.0771	11.5437	16.7865	52.2646	52.7233	51.9196	41.0903	22.476	27.9158	20.5881	27.6108	250.288	300.986	244.356	186.923	100.86	85.0948	129.231	105.943	225.987	315.83	273.337	258.147	132.893	113.162	101.343	77.7367	90.0321	71.0898	60.7154	54.6121	31.4655	28.1288	28.323	34.488
evm_TU_scaffold_479_173	44.4535	44.5224	49.4447	44.0143	65.7764	74.7974	52.0028	52.2189	59.5658	65.7873	64.9519	35.7267	109.806	121.705	118.403	122.863	102.204	118.834	85.574	82.4586	202.66	217.479	289.306	265.962	73.6832	66.0766	74.3473	57.184	149.215	152.436	146.825	130.859	42.2994	32.6839	36.3068	41.8795	46.6334	56.9415	71.7528	75.7985
evm_TU_scaffold_250_329	310.527	282.887	249.658	406.894	171.772	149.553	129.095	99.0885	127.588	220.939	175.495	148.462	70.9521	46.9417	107.922	76.5907	23.1251	16.0427	17.5617	44.9309	4.22509	5.17127	8.01726	6.74283	15.504	14.095	11.7169	26.4784	7.72565	5.38867	6.90216	10.2761	81.6194	129.621	71.2534	269.407	40.2128	67.2602	49.7777	37.7376
evm_TU_scaffold_5644_12	41.0051	73.0109	62.4751	61.1403	33.652	54.9762	43.0435	65.155	32.3064	35.6118	46.528	35.1208	105.797	157.596	74.4929	154.652	54.8693	93.4318	74.1977	81.7114	207.919	254.993	208.798	207.93	81.7214	73.3326	66.9651	82.5009	150.767	119.833	224.1	141.097	24.4129	33.1793	37.1986	55.5698	82.9304	88.2461	113.48	106.239
evm_TU_scaffold_508_252	28.0307	32.6444	40.0944	41.8883	81.4561	96.2681	83.2284	87.9971	23.5701	29.7712	21.7498	15.6969	36.3682	53.2899	40.176	56.2936	110.479	139.052	125.038	90.5332	190.453	171.549	136.12	145.048	129.285	144.44	122.03	170.951	279.836	213.116	193.452	182.93	47.0085	31.9934	40.4656	34.337	66.0247	78.0288	58.156	69.7192
evm_TU_scaffold_868_168	29.1327	34.4384	15.3988	30.8668	28.8247	29.9126	22.919	29.7936	241.077	245.423	204.382	257.714	78.7151	90.4883	62.392	73.1897	229.781	224.937	184.095	143.517	90.2307	68.9083	70.5352	61.4917	126.02	128.683	103.76	93.5404	30.4978	20.1807	26.3308	26.5597	94.2543	97.0985	120.306	130.235	62.1595	60.297	43.7388	24.5104
evm_TU_scaffold_598_664	100.624	96.3	118.405	137.321	143.204	115.576	87.1981	87.9455	80.303	92.9495	106.684	88.0223	103.842	97.2402	99.1285	143.76	103.92	87.3435	90.3262	66.2711	55.2852	69.1298	81.8628	77.9577	73.6677	69.0655	74.728	84.3019	69.921	63.05	80.9381	69.5962	107.566	105.45	101.16	138.846	93.7023	104.421	88.5707	79.2756
evm_TU_scaffold_7099_38	112.509	153.61	95.7199	71.1226	81.8869	27.4754	63.6724	55.1155	137.055	78.9572	138.704	96.3099	81.4681	88.4515	141.623	79.9957	70.4832	130.246	109.449	154.732	126.827	122.086	159.513	96.8235	48.3938	32.3745	68.0343	113.678	47.5654	82.1654	83.6223	82.0031	53.9198	68.4826	60.169	125.39	90.7374	90.1868	135.457	77.8723
evm_TU_scaffold_1762_54	0.205654	0.574807	0.456064	2.68697	0.254577	0.133894	0.292164	0.140046	7.10034	28.3666	19.1487	7.46432	0.684162	0.488717	0.524018	2.10554	470.12	434.183	421.752	176.907	79.099	26.0557	37.18	33.9821	297.206	399.679	418.901	399.685	57.7685	33.5051	33.2493	29.0364	130.644	50.9775	50.3719	35.6615	10.3554	24.8258	4.04814	4.47571
evm_TU_scaffold_212_148	1.80713	2.06631	1.73053	1.87816	4.01649	2.9414	2.97576	12.2502	24.7008	33.9906	37.255	27.6844	94.9333	129.094	43.7968	100.079	142.27	151.282	110.242	50.9744	459.849	422.803	438.26	441.076	73.2468	81.892	64.8274	49.8882	207.796	135.007	127.255	93.2245	23.7422	11.6187	16.9724	8.95146	17.6477	20.7938	25.2238	26.56
evm_TU_scaffold_312_46	18.4077	14.5313	10.3887	12.4214	17.6018	14.317	11.9011	18.6528	113.862	119.654	109.916	82.4147	121.01	113.77	141.484	121.273	198.273	189.98	177.094	122.197	182.561	227.27	261.531	235.34	113.011	90.1628	112.789	85.5402	107.314	106.868	66.0305	82.21	45.7447	37.0479	45.3239	31.9148	41.8739	36.6414	51.8996	31.314
evm_TU_scaffold_194_363	215.61	249.376	277.957	294.599	79.4282	94.3009	73.6168	79.0352	80.3941	45.4088	102.659	72.5733	78.8959	71.6305	62.5123	78.6482	40.2892	59.5858	74.7071	130.04	28.5117	45.0477	30.8561	24.814	71.0236	48.3579	45.224	50.4096	18.072	20.5977	40.7954	46.6121	109.385	137.211	157.092	202.778	91.155	98.464	95.7171	95.9552
evm_TU_scaffold_1398_203	47.0976	47.505	53.1152	52.5944	19.1017	18.87	15.9173	16.0819	57.2363	70.701	65.8275	34.9262	16.3379	16.0497	16.8387	15.4287	322.013	329.41	321.817	171.434	58.8844	55.5838	78.041	76.852	191.337	303.003	201.29	285.907	85.6631	57.6526	60.0631	40.3489	121.743	85.689	100.801	82.1844	30.3293	41.7035	24.2996	28.0551
evm_TU_scaffold_527_25	33.4387	26.1398	27.5879	34.5106	78.8553	82.0858	64.6144	55.3955	106.419	103.118	90.896	94.88	149.987	152.428	199.409	155.092	69.9343	77.1966	83.6541	80.5169	153.379	129.571	155.922	164.862	104.616	72.9114	82.0348	57.1571	85.3346	107.807	150.629	101.559	63.0035	53.1309	62.4165	59.7237	88.2607	76.1443	86.3496	96.2134
evm_TU_scaffold_408_257	5.90397	13.4459	8.00117	5.089	1.62411	5.97937	6.52365	6.03071	70.1381	95.6115	41.3773	84.6949	3.27352	2.33837	8.14867	5.94133	258.551	292.11	338.861	187.406	2.22301	7.58857	9.19358	9.37264	422.959	583.083	302.876	375.172	7.32896	8.38237	7.12338	10.9589	162.738	164.446	92.9055	37.57	33.766	19.2064	11.3633	7.39329
evm_TU_scaffold_10264_503	9.39417	8.26607	6.07623	4.68798	11.7905	8.32487	11.307	14.5715	93.2914	61.1893	57.2162	53.8511	45.663	40.1012	54.523	44.5964	186.271	156.46	185.942	146.611	205.597	255.292	200.41	228.564	225.669	173.018	173.009	140.875	144.52	122.957	171.276	111.375	64.9373	46.7772	62.1304	36.7397	32.9955	41.1392	40.6818	37.5228
evm_TU_scaffold_1007_171	5.01343	8.60426	8.48474	10.1271	25.151	14.2589	13.3076	21.3826	22.3345	22.5654	29.5882	22.9851	83.5681	96.9837	52.779	105.152	132.309	108.736	109.041	64.9115	289.711	198.55	237.41	273.407	116.124	100.153	107.495	122.417	305.746	257.512	231.132	198.221	32.6275	22.5413	33.2176	14.4823	39.5645	43.9759	65.4442	68.2957
evm_TU_scaffold_4121_12	8.79004	7.09752	3.76865	7.94355	41.4208	36.7792	41.5423	50.8396	53.3867	57.2273	46.3496	58.7033	212.885	243.237	185.004	215.434	48.5024	32.7322	26.2533	30.6918	348.708	316.606	357.414	335.049	14.415	9.57271	12.3577	14.0384	120.464	84.8013	115.671	105.728	12.3183	22.3222	21.4898	24.7048	104.26	95.1296	118.303	71.3278
evm_TU_scaffold_1233_46	25.2652	29.903	32.3356	28.6767	67.7549	80.1656	67.9298	58.5628	16.9222	20.213	21.2622	16.3469	46.5852	51.6812	49.2872	49.5206	68.4569	76.7951	67.8137	39.0564	173.906	171.545	232.824	198.565	53.3507	75.6315	68.345	72.911	339.156	298.152	199.12	175.985	59.1522	43.7839	54.2843	40.2287	124.55	116.012	145.871	149.852
evm_TU_scaffold_2279_8	153.503	163.017	157.709	156.03	141.187	168.781	121.619	173.611	72.9277	68.6034	76.3061	65.678	113.562	172.189	103.596	151.751	66.9882	79.6665	68.4056	80.9253	102.763	110.576	71.4592	77.3521	48.479	36.1024	43.7308	38.0303	34.2653	34.2915	62.8153	57.8478	40.65	44.3478	55.8167	91.3634	89.4866	103.473	95.5079	111.386
evm_TU_scaffold_260_168	96.7919	124.267	117.651	129.289	71.2321	60.4193	46.0724	53.2288	48.8991	44.9617	74.9287	51.0498	79.4498	82.7323	64.8362	97.1861	94.6806	111.084	152.226	100.83	112.152	111.401	129.124	105.378	139.35	158.212	113.717	104.934	117.853	91.9109	156.514	106.473	73.0041	88.5051	76.4635	82.8128	48.3848	55.1348	55.7834	73.1645
evm_TU_scaffold_790_71	8.67207	7.35816	10.646	15.0483	4.02566	3.22634	1.65001	2.74183	14.1426	32.0403	19.6905	10.599	3.29714	4.17074	3.354	6.21998	313.991	392.572	341.505	198.835	66.9088	58.0072	90.501	72.9182	307.722	344.487	338.938	366.017	62.037	65.5474	53.9976	41.7263	97.4185	107.352	83.2772	64.177	23.2198	24.4137	16.4607	22.388
evm_TU_scaffold_8949_65	15.526	13.7039	15.7658	10.5432	18.9161	26.4948	34.1306	39.3979	36.5859	45.6866	24.0532	56.2679	38.8201	41.1683	31.649	32.9504	92.3268	93.8413	110.143	66.1433	213.224	167.811	152.543	179.494	119.036	128.777	102.35	114.699	284.579	245.641	310.57	199.925	90.9393	63.8571	61.7227	27.56	113.932	61.9841	103.074	110.643
evm_TU_scaffold_1769_149	72.9521	72.2156	81.8626	82.1984	59.3725	58.0007	46.962	53.9779	51.3666	52.0866	79.0089	57.8306	59.1568	68.6231	53.9562	74.9943	168.186	175.7	120.556	97.9706	138.762	112.251	140.334	138.132	118.629	108.269	128.314	130.766	109.997	129.968	143.667	90.1567	97.3086	92.3423	99.3445	84.5325	58.8688	57.3473	64.2061	64.7449
evm_TU_scaffold_455_243	36.611	35.8222	42.8029	46.0329	101.165	93.8489	98.692	85.0168	53.2291	47.0478	44.7833	37.172	113.235	108.116	138.76	109.663	68.4252	52.6547	67.1484	42.06	103.042	92.652	105.838	119.138	138.95	191.725	106.456	74.4278	117.354	139.464	133.997	138.024	104.889	77.0153	65.3985	70.3067	105.245	125.855	125.437	136.329
evm_TU_scaffold_110_294	97.5378	97.3831	102.573	130.77	271.409	218.169	152.663	163.484	58.2063	75.0429	69.6733	56.2258	130.724	97.8519	124.444	153.854	50.7923	66.0455	51.8101	48.7921	84.7636	77.2841	91.6529	106.945	44.0418	42.2975	42.4167	55.6364	73.5993	66.067	93.742	66.5695	57.0209	61.0578	66.9244	79.5862	77.244	107.759	98.1436	81.6777
evm_TU_scaffold_508_230	3.52038	9.29291	12.3609	13.8945	3.9947	5.73001	6.45997	6.59258	14.7029	36.6882	22.0287	3.04225	6.24613	15.105	11.5864	14.3247	204.271	236.629	193.745	54.0101	342.978	178.086	278.754	207.752	92.4605	247.367	146.696	229.644	345.547	241.319	155.387	134.063	29.9271	19.3097	35.7271	9.10081	27.5745	34.6212	28.6424	30.0989
evm_TU_scaffold_1645_88	16.3835	14.7141	16.857	15.3072	5.57273	10.3785	11.8474	14.3732	16.7674	42.618	20.5409	34.7453	12.3739	19.5254	15.1377	20.3426	287.638	242.721	218.613	122.985	237.334	214.16	244.09	260.213	153.457	214.874	131.107	201.946	209.661	148.054	152.084	110.721	50.6466	38.654	36.5563	20.6635	28.5726	25.3968	22.0809	28.3367
evm_TU_scaffold_896_3	10.314	14.0708	13.6147	17.0453	12.7677	12.8707	7.15195	7.52533	130.597	139.894	134.243	91.6787	189.209	135.293	182.48	193.21	132.815	171.461	143.924	100.556	123.787	95.7749	142.655	119.142	90.8478	90.8505	67.0874	73.3301	87.991	91.9809	114.517	99.6506	89.7684	80.8195	97.1128	68.3683	63.4763	77.8725	87.0105	83.2212
evm_TU_scaffold_433_35	91.6792	112.702	107.487	122.445	65.553	87.7546	55.3065	75.9853	109.342	65.5279	121.215	79.566	99.7667	138.873	100.51	138.802	66.8394	129.707	112.516	157.617	98.8995	117.819	79.6349	71.8777	119.11	78.5335	102.641	81.4224	34.2353	38.0501	62.8351	80.8051	76.6702	86.654	91.4414	103.769	70.2759	70.6064	82.1729	99.3134
evm_TU_scaffold_7504_42	111.189	139.026	144.985	135.375	65.9007	72.1299	56.5981	58.5646	56.7761	46.0469	71.8367	57.6523	52.6138	66.3753	45.3868	62.8308	101.736	144.248	154.639	150.19	65.8022	75.7321	84.5236	59.8445	165.467	172.608	156.151	147.289	83.4451	79.8225	89.234	77.4407	80.9663	83.7598	95.297	117.579	61.198	57.7675	61.4724	75.737
evm_TU_scaffold_504_24	157.159	97.5887	117.678	204.3	183.565	143.069	161.295	154.963	71.6085	78.8818	80.6699	95.9629	179.674	175.745	164.193	172.038	10.8707	8.42448	12.8874	13.563	46.8861	43.7568	67.1823	52.1758	9.22811	13.6862	3.51064	8.92481	40.2681	41.4689	53.9102	46.6663	51.1993	68.1595	62.8109	46.4824	191.703	199.062	166.485	187.058
evm_TU_scaffold_1799_58	0	0	0	0	0.22623	0	0.0865439	1.41045	4.07078	6.38601	7.31891	6.44365	44.261	33.2962	14.9014	36.5582	97.1067	107.791	84.9335	19.5302	345.573	276.242	327.839	356.324	87.1009	111.221	68.904	75.0236	375.881	344.838	363.09	212.466	29.9423	16.5507	20.1725	7.55923	33.9465	28.0981	69.2616	65.8156
evm_TU_scaffold_10684_50	124.903	131.838	140.587	153.918	115.262	104.414	84.0318	66.5547	74.5976	61.2448	127.697	79.2422	93.7754	94.606	86.0555	114.12	137.159	152.555	111.489	93.4285	116.046	75.6634	111.322	87.4353	95.362	62.5492	86.5093	98.9931	59.3232	64.1904	71.2528	55.7188	74.9482	83.7613	83.6488	99.0527	43.4914	61.5299	51.2524	47.6614
evm_TU_scaffold_1730_48	107.482	95.2181	90.2673	135.561	98.4604	90.2476	62.8285	58.5092	241.985	160.039	266.878	204.325	186.066	178.297	193.839	215.563	66.7254	87.8766	83.9137	69.8407	42.6858	50.9047	61.2087	60.6855	37.4211	42.8136	30.7569	36.3768	30.5514	23.3704	29.2014	31.5396	74.8178	63.3214	100.257	81.9073	45.0548	39.9399	45.8221	51.9035
evm_TU_scaffold_133_18	12.4218	15.0719	23.5431	14.1539	7.68845	7.61723	6.4638	4.22949	90.4073	74.3796	86.3337	70.5494	9.89866	11.556	15.7338	13.0818	240.049	285.763	309.045	238.412	20.0682	37.555	44.9389	46.1192	320.329	337.966	362.978	268.045	39.8818	41.9887	36.9457	30.3568	147.571	100.129	111.669	95.7059	26.3448	23.6821	21.2671	24.0253
evm_TU_scaffold_10264_323	23.1745	23.4417	27.8987	30.6031	38.6052	42.7641	32.829	43.4662	90.8518	68.5582	89.3616	54.6564	157.012	139.306	126.114	147.366	76.5504	106.039	87.4569	84.9106	164.694	151.877	178.352	188.547	94.9259	92.5746	89.4906	72.3845	134.634	154.619	168.884	150.149	57.5163	48.0331	48.3818	41.1866	78.9804	63.228	103.747	97.783
evm_TU_scaffold_1478_477	20.4293	25.3779	22.9427	18.5004	13.6173	12.9598	10.9767	17.2115	23.9195	32.3936	30.9428	20.2349	27.8824	39.3158	23.6917	46.2052	169.755	145.529	117.592	65.263	305.098	252.196	408.175	402.36	93.1181	78.0202	82.6401	72.2446	265.027	201.851	203.036	116.726	40.2804	34.479	30.4633	35.1047	39.272	32.5611	47.7407	44.3795
evm_TU_scaffold_597_1	120.151	120.048	113.471	112.663	28.9775	31.83	30.0186	42.8851	102.439	72.3873	90.4285	90.2266	79.6672	82.7046	58.0634	85.8163	64.4109	93.0546	94.4077	115.731	95.4722	90.8346	70.839	62.2841	129.784	161.239	176.066	156.569	55.5458	50.956	83.9809	66.5351	90.2945	123.588	174.047	174.008	86.2308	61.9583	62.9602	65.0502
evm_TU_scaffold_1668_8	0.713831	9.64334	1.97876	1.16582	2.87185	4.18276	3.80292	2.18746	64.7938	65.6409	83.2608	42.1945	81.2164	80.8594	97.3103	93.3227	101.597	101.075	124.06	81.0047	130.625	93.586	118.549	132.143	199.601	159.48	147.113	114.406	201.656	229.744	195.507	134.638	120.815	119.463	59.0948	50.535	61.105	72.3451	131.239	152.302
evm_TU_scaffold_409_33	99.5365	128.579	122.526	114.473	48.6778	70.2822	52.1718	70.6145	62.7453	43.6352	80.7277	54.4043	77.2962	105.054	66.3568	105.638	68.9239	145.845	174.14	162.627	115.317	160.169	140.424	120.024	115.899	112.178	96.9514	78.46	95.3484	77.3034	80.1772	97.703	50.1142	55.2025	74.3739	62.7838	59.6559	70.7647	74.7996	74.6475
evm_TU_scaffold_879_122	153.983	144.536	133.696	190.338	181.583	117.254	108.015	110.089	89.3833	153.955	133.022	96.7657	106.541	92.7745	125.242	154.538	147.143	109.495	68.2202	63.9923	122.97	46.1131	59.7359	78.7183	42.0638	39.6666	45.3969	71.9087	41.0626	37.414	75.0561	33.1096	56.3852	76.9013	37.3067	85.8307	46.4059	72.9917	64.7027	46.5609
evm_TU_scaffold_3206_18	238.53	267.927	271.353	241.531	113.966	154.918	124.134	153.03	85.5701	52.1035	97.4536	86.793	80.3002	87.0488	71.7619	85.3597	32.6205	41.5186	61.0923	110.65	22.1224	31.4428	19.1192	22.5642	60.6379	37.5982	36.904	53.6551	19.3691	23.127	40.7964	50.7858	72.8316	97.6365	113.035	133.681	86.5348	98.3191	86.5252	89.1224
evm_TU_scaffold_2432_15	21.4763	23.3623	23.015	25.0815	25.4714	22.5751	21.3062	25.0829	173.445	141.109	156.039	131.388	188.555	202.815	204.905	204.006	102.457	92.0892	88.041	88.3553	107.133	113.281	137.208	145.038	52.8014	68.8859	78.2044	54.8535	92.1071	87.5784	78.0255	69.4409	61.9391	83.8446	78.6394	86.656	80.1494	58.5823	83.7932	72.6459
evm_TU_scaffold_8504_32	68.4255	70.0972	60.932	66.7545	99.6954	99.4481	90.2199	69.9975	161.52	109.416	135.499	139.719	133.56	110.203	155.837	133.173	78.2282	75.0972	87.9918	77.1247	56.9431	88.3943	84.2273	111.531	77.0956	82.1893	91.4191	69.2115	77.7997	76.4085	100.093	60.6957	98.2747	87.1345	96.1162	87.5429	74.7031	69.9615	67.9413	70.4814
evm_TU_scaffold_9053_94	11.2457	9.8786	7.48161	10.495	5.36951	5.02058	5.47758	21.6613	21.8287	33.3868	34.4207	41.3166	54.9418	62.1021	23.1284	71.3593	151.261	145.585	112.923	48.955	462.748	360.003	372.396	376.037	64.8351	86.4494	78.0236	72.0938	276.406	136	217.481	96.2714	31.7841	18.8988	27.6985	15.3347	21.9314	15.6305	17.962	23.2256
evm_TU_scaffold_1182_228	14.8524	17.8139	15.3328	13.9407	17.2234	21.6739	20.6152	24.646	15.5909	18.8381	15.7248	19.12	23.7398	25.6939	21.3149	29.848	85.976	81.6872	86.702	47.9578	124.381	100.436	102.64	107.322	156.167	192.343	188.733	145.157	295.631	290.949	306.288	214.358	102.909	105.196	78.4903	61.3794	102.391	84.8943	125.546	144.502
evm_TU_scaffold_1638_65	2.04246	3.80581	2.54779	1.45938	10.2714	8.64354	15.415	21.2107	48.3384	49.5364	21.7271	40.2432	37.2014	48.537	35.2917	29.3562	188.393	148.59	194.74	121.155	156.163	105.197	95.1759	131.636	408.707	367.381	381.364	185.208	132.838	104.394	133.689	96.0336	61.1656	66.1459	38.0792	19.0896	37.1386	25.7598	37.993	34.7271
evm_TU_scaffold_11546_71	142.445	151.106	177.065	217.743	53.2089	51.2517	45.6212	44.7571	74.0346	45.7304	120.848	83.1886	64.0156	63.3464	44.7331	77.7417	77.1549	146.421	156.356	178.482	62.6676	59.4696	59.8896	52.4713	139.275	114.065	132.15	115.519	43.4752	48.2984	59.3992	62.7572	93.0898	99.3939	112.846	140.341	52.2919	56.958	62.3751	61.3801
evm_TU_scaffold_1547_8	45.1803	35.8379	55.2148	52.6568	63.2874	33.4224	31.1987	50.8652	76.3349	70.2292	85.147	59.9076	54.1654	65.5945	49.0071	61.8007	150.077	167.189	143.699	117.661	74.1821	81.5212	117.032	100.273	184.674	187.839	160.225	123.654	161.632	173.15	115.943	138.396	82.589	91.2853	69.4787	59.8598	50.8686	47.6321	71.0371	81.3234
evm_TU_scaffold_919_177	35.4238	37.0533	40.3311	41.942	43.9747	48.8916	42.7658	39.5697	18.4187	20.9045	27.1624	17.5645	32.2458	35.6198	28.199	33.0138	105.025	98.3604	90.4034	46.2303	129.016	127.594	162.8	140.04	70.5733	119.786	106.88	128.543	350.231	298.068	213.159	150.941	73.9823	53.3179	79.853	60.6472	137.42	107.349	123.015	124.542
evm_TU_scaffold_5429_22	216.451	196.807	165.114	262.02	225.395	173.415	148.057	125.289	84.5972	161.259	133.638	91.656	101.478	87.1581	122.562	159.735	62.7544	54.7992	32.1226	43.2597	40.0707	34.6661	30.8967	28.8839	23.8799	15.8883	18.5707	28.0636	15.6738	16.9663	32.8864	22.6809	57.6185	99.9206	60.6077	177.594	52.0288	93.7055	77.0079	60.5974
evm_TU_scaffold_699_958	0.875646	2.22495	0.617864	0.520035	0.541978	0.621931	0.113091	0.0542087	188.93	189.443	166.173	100.299	54.9246	55.9318	80.6782	52.2861	220.495	260.723	188	140.239	118.154	109.889	130.64	107.999	194.593	194.866	151.338	132.416	90.3332	80.8663	61.8534	68.7232	131.899	88.8511	62.9597	46.4137	36.5207	29.1154	49.7663	42.9401
evm_TU_scaffold_1068_9	27.7058	24.9831	13.6048	19.15	17.1484	21.9681	12.7219	28.2332	37.5792	47.6786	60.7285	65.7744	52.3398	67.643	21.1788	61.174	116.348	106.288	109.105	42.2448	220.133	250.623	179.306	256.934	78.9159	121.23	87.8927	63.1006	391.5	268.207	199.614	179.38	59.8001	29.5162	39.807	31.8768	46.6138	49.9186	65.9117	59.3742
evm_TU_scaffold_7043_4	75.1666	84.4136	74.787	66.1831	108.973	96.0821	96.8647	105.252	96.6104	69.458	64.0324	80.0454	73.9791	69.7326	60.0577	62.5272	61.5693	94.7579	109.307	105.881	90.3042	73.4982	48.937	63.7042	107.369	151.434	112.745	112.238	89.1697	123.876	150.339	105.774	95.1609	88.023	80.2215	75.8709	100.767	94.5364	105.345	107.42
evm_TU_scaffold_938_26	10.5053	14.1723	25.5333	16.265	23.7201	24.6774	25.9686	21.6333	3.65042	11.515	7.068	2.78891	6.65422	10.5851	6.74557	12.2449	118.142	119.985	144.926	94.1698	152.794	105.09	196.226	169.151	42.9619	45.2244	158.701	205.728	337.482	386.066	360.783	173.914	34.2937	76.7387	33.9249	45.9263	56.989	81.9195	128.11	139.073
evm_TU_scaffold_6893_234	55.1286	66.6317	68.8922	72.6367	42.7904	51.5104	33.3385	48.2965	66.5427	66.8612	94.875	49.9072	85.5536	89.227	74.5066	119.104	160.187	184.491	125.734	104.758	200.197	133.455	191.064	162.159	107.377	86.6198	89.9771	70.8848	103.444	100.668	120.446	93.9434	63.1013	53.4175	66.057	70.0438	53.518	51.8113	73.0874	79.5609
evm_TU_scaffold_10756_7	12.1569	9.12394	10.634	11.0303	32.1462	22.0299	20.5331	24.5138	88.3078	93.5307	92.2325	69.408	123.442	140.65	104.546	156.806	148.18	164.09	139.42	100.653	187.902	199.264	179.556	187.958	88.779	87.1267	79.6291	80.784	163.523	98.8145	86.2955	86.7684	65.2443	61.0068	89.9212	63.8224	63.9353	70.6389	71.3113	54.3848
evm_TU_scaffold_1008_391	37.5755	40.8754	44.6902	28.4555	81.5953	117.947	140.911	142.664	31.7959	22.1988	23.7492	29.6058	137.156	223.32	114.332	198.224	14.249	36.0782	26.3488	34.3161	210.919	264.574	186.519	195.342	17.7504	21.1801	18.7804	10.6243	161.153	121.041	187.677	142.537	14.2763	9.11344	19.5326	19.3694	142.816	90.0162	126.773	142.93
evm_TU_scaffold_972_305	74.18	75.5908	78.075	102.694	78.9138	51.3146	43.2242	42.8193	147.484	141.488	137.803	148.443	53.2118	59.2196	51.3147	100.183	151.006	174.304	158.914	156.363	47.1332	23.3044	42.2341	37.8006	218.291	201.87	197.67	170.12	14.7992	16.1991	31.8149	17.8015	123.166	113.219	93.1781	116.398	36.9634	39.4172	26.4657	32.207
evm_TU_scaffold_870_4	67.8232	86.7178	91.3005	99.2222	100.057	99.9819	90.7681	84.8548	154.863	159.221	158.671	114.087	164.86	183.756	131.636	155.362	49.1716	55.0814	49.4973	66.3621	48.2988	78.637	87.1045	77.2183	52.4562	43.7754	52.1837	48.0902	73.0102	86.9548	39.8666	74.4848	82.6263	71.8993	88.9782	79.9315	64.3859	114.435	89.4797	106.314
evm_TU_scaffold_1749_657	56.1398	47.6468	189.731	92.943	149.819	76.3561	60.4996	59.3088	41.1121	125.7	65.639	40.8722	103.616	113.613	64.9104	104.477	141.028	85.9872	61.63	31.7344	81.1141	74.1353	182.684	110.594	87.9365	69.2797	106.889	270.834	212.342	89.6697	121.088	77.9132	51.7071	29.6176	43.9343	59.1842	47.7596	72.5711	51.0149	68.8901
evm_TU_scaffold_1494_116	39.9548	43.9407	42.4756	50.1176	114.408	104.388	89.9711	106.099	66.4043	69.2203	77.3246	46.88	184.924	183.372	172.128	233.244	65.3893	89.899	66.8148	78.7759	192.975	205.005	218.93	185.894	21.7688	22.2642	19.2481	24.148	74.6166	63.1602	94.5505	94.228	23.2382	30.2848	40.1588	36.4505	74.7828	88.5936	101.107	82.3608
[truncated: 177,370 more rows]
