# Supplementary material for: Time-Course Analysis and Transcriptomic Identification of a Group III ERF CmTINY2 Involved in Waterlogging Tolerance in Chrysanthemums × morifolium Ramat
Source: Int J Mol Sci. 2024 Aug 1;25(15):8417. doi: 10.3390/ijms25158417 (PMC11312920; doi:10.3390/ijms25158417)
Supplement: Supplementary file 1 [file ijms-25-08417-s001.zip › Supplementary Data S2.xlsx]

## Sheet: Sheet1
Supplementary Data S2. Primers used in this paper.
Name	Sequence	Application
CmTINY2_IN_F	tgtacaagggtctagaAATGGATGAGTCAACCACAACTACATTACC	Subcellular localization
CmTINY2_IN_R	cattcccgggtctagTTGCCATAATAAGGTATCAAAGAAAAACCCG
AtTINY2_IN_F	tgtacaagggtctagaAATGGCAGAGGAATACTACAGCCT
AtTINY2_IN_R	cattcccgggtctagGAGATCCCATGACAAGCCAT
CmTINY2_BK_F	CCGGGGATCCGTCGAATGGATGAGTCAACCACAACTACATTACC	Transcriptional activity analysis
CmTINY2_BK_R	GCCGCTGCAGGTCGACTTATTGCCATAATAAGGTATCAAAGAAAAACCCGC
AtTINY2_BK_F	CCGGGGATCCGTCGAATGGCAGAGGAATACTACAG
AtTINY2_BK_R	GCCGCTGCAGGTCGACGAGATCCCATGACAAGC
CmTINY2_qF	TCCATCAAAGGAAAAACAGCC	qRT
CmTINY2_qR	GAAGTGGAGGGTGTTGACGG
CmERF4-RT-F	ACCTATCTTACGCAAATCCTCC
CmERF4-RT-R	GAACCATTAGAATCATCACTTTTT
CmRAP2.3-RT-F	CGTATCCGTGGTAACAAGGC
CmRAP2.3-RT-R	TTCAACTTAAACGATGTCCAG
CmHRE2-RT-F	GACCTCCTTCGTCATCATCTTC
CmHRE2-RT-R	TTTGCTCCTCGTATTTTGCG
CmACTIN-qF	ATGGTGAAGGCTGGATTTGCT
CmACTIN-qR	TCATCCCAGTTGCTGACAATACC
