# Supplementary material for: Time-Course Analysis and Transcriptomic Identification of a Group III ERF CmTINY2 Involved in Waterlogging Tolerance in Chrysanthemums × morifolium Ramat
Source: Int J Mol Sci. 2024 Aug 1;25(15):8417. doi: 10.3390/ijms25158417 (PMC11312920; doi:10.3390/ijms25158417)
Supplement: Supplementary file 1 [file ijms-25-08417-s001.zip › Supplementary Data S3.xlsx]

## Sheet: fig1
Supplementary Data S3. Detailed information about statistical analysis values for all analyses.
Figure 1c
Survival rate
CK	0	16.67	13.33	50
EWT	100	83.33	100	100
Figure 1d
single flower weight
CK_00h	0.78	0.96	1.05	1	0.75	0.74	1.04	0.91	0.96	0.89
CK_24h	0.26	0.26	0.34	0.34	0.37	0.21	0.23	0.2	0.16	0.27
EWT_00h	0.91	0.92	0.88	0.95	0.93	0.87	0.87	0.86	0.87	0.94
EWT_24h	0.97	0.88	0.99	1.04	1.03	0.88	1.09	1.09	1.05	0.79
Figure 1e
effective bud count
CK_00h	12	96	53	100
CK_24h	0	0	0	4
EWT_00h	101	94	66	118
EWT_24h	124	134	129	168

## Sheet: fig2
Figure 2b
Vascular bundle
CK						EWT
mock	20.5405	18.5962	18.192	19.6308	24.0179	34.8436	36.4732	37.8177	39.204	42.7423
waterlogging	16.7125	22.4094	17.3796	19.7071	17.7604	26.2306	31.2343	32.1826	33.2033	29.8874
Figure 2c
aerenchyma area
CK						EWT
mock	0.293512	0.31664	0.302242	0.184698	0.100656	0.69369	0.142483	0.271204	0.593599	0.0685239
waterlogging	0.1031	0.0168737	0.379671	0.171036	0.0890235	5.92852	2.95754	2.62806	1.7118	1.9416

## Sheet: fig5
Figure 5b
relative expression of CmTINY2
	CK				EWT
00h	2.36248	2.27117	2.1442	2.34412	1.15952	0.961673	0.935558	0.950689
03h	2.78378	4.34964	2.38071	1.37175	2.20161	2.47806	3.2897	3.10994
12h	4.49159	7.31217	6.92078	2.73969	11.239	11.873	23.7011	25.4621
24h	5.20303	4.721	5.50743	2.12345	6.86035	7.32353	3.8844	3.52888
24_3h	2.98297	2.51044	2.23979	2.30958	1.79225	2.35689	2.69516	2.59819

## Sheet: fig8
Figure 8h
stomatal aperture
CK_00H	CK_03H	CK_24H	EWT_00H	EWT_03H	EWT_24H
4.37085	7.26873	9.1906	12.4175	8.08823	8.20997
7.88236	8.33333	5.9714	8.3605	10.0903	7.47255
5.00567	8.09874	8.00368	7.66726	8.96263	9.0664
4.7619	8.32993	8.60114	10.0255	7.10306	9.24595
8.33333	8.33333	6.06091	6.41091	7.72618	8.09524
10.632	7.67834	8.10923	8.41794	8.57143	6.68365
7.10306	7.69309	7.52923	8.34693	5.95238	7.38095
7.26873	9.71534	5.88052	9.41907	7.06706	8.36389
11.1473	8.31631	5.47619	7.17848	7.17848	8.03197
7.69309	7.88954	10	7.91465	10.9756	8.03197
5.61925	7.59669	10.0255	8.71897	8.53497	6.41091
10.7671	9.19985	6.70482	10	5.95238	6.77212
7.45356	7.88954	8.63075	6.20876	7.25702	9.1256
7.03087	7.95751	8.12669	8.08823	7.88236	6.66667
8.75465	5.81265	6.30391	10.7565	9.03508	8.26503
9.64212	6.58539	8.22032	8.58465	8.09524	7.45736
9.52381	6.30391	7.88595	12.1801	8.13715	8.03197
8.75465	9.18751	5.89015	10.5409	11.3813	6.10286
7.61905	7.43833	7.59296	8.49837	6.58539	8.71897
7.88236	7.24138	6.92116	8.03197	8.10923	9.59793
7.68572	7.56304	8.94681	8.97527	5.88052	7.68572
7.03087	10.5248	9.6333	8.3605	9.36172	9.41907
8.30608	5.7242	7.95751	5.95238	10.632	6.67092
7.33472	7.16267	8.53497	8.8896	6.2859	6.20876
7.07107	8.73521	6.23155	9.36172	6.94161	9.66854
9.52381	6.81801	8.75465	6.38877	9.58315	7.33472
9.52381	8.75465	6.2904	5.89496	7.79921	8.33333
7.10306	8.81274	9.1906	7.91465	9.4341	5.91416
8.33333	8.58465	8.05663	8.08122	8.09524	7.24138
6.07026	10.2409	8.52501	7.03087	5.65946	9.94315
6.86772	8.62746	8.33333	7.07908	7.45736	8.62746
6.19048	8.3605	8.74169	8.53497	6.70482	10.5436
7.00259	7.24138	7.26873	9.0005	10.4355	7.45356
6.20876	9.69197	7.16267	6.81801	8.83523	6.82217
8.13715	6.19505	8.9246	7.2882	9.38289	5.9714
8.82238	4.51754	9.11317	9.69489	8.34693	7.88954
12.3901	7.71149	6.2859	8.4549	8.19269	8.49837
10.1043	10.0142	6.86772	8.33333	7.33472	5.00567
8.08122	12.7997	9.50594	7.00259	7.41543	5.42941
10.4002	5.95238	8.26503	7.61905	10.0368	6.20876
10.6079	6.19048	7.95751	9.0005	8.32993	10.0028
8.33333	9.35566	8.91507	9.04762	10.7381	7.03087
5.00567	4.68993	8.26503	9.71825	8.31631	9.81692
9.31315	5.81265	6.92116	8.53497	9.90316	6.86772
8.14411	8.29242	9.1906	6.66667	7.63391	8.2513
10.9937	8.41794	9.33443	9.29792	8.09524	7.41543
8.33333	8.53497	7.95751	6.87184	8.9373	4.62297
7.95751	10.0028	10.7143	8.80952	8.98474	6.00925
7.66726	9.1628	9.51488	16.2638	10.1714	5
8.62746	8.76113	7.83185	6.00925	6.70905	6.41091
7.41543	9.0664	10.487	4.39026	8.76113	8.03197
10.1043	7.14286	10.5463	8.78052	8.58465	6.19048
9.52381	5.39799	8.94681	7.52923	13.132	5.47619
8.58795	7.85353	6.90476	9.45211	10.2242	5.6041
6.00925	5.75876	7.91465	9.1906	12.0114	6.41091
9.48205	10.775	9.6333	7.67834	9.51488	8.05663
9.71825	8.60114	11.9831	6.95385	11.0989	7.75547
8.33333	7.91465	8.60114	5.91416	8.32993	7.68572
9.31315	10.1156	9.59793	10.5436	6.97013	6.00925
8.31631	10.8614	9.788	4.82106	9.36172	6.66667
9.0664	9.0664	8.57143	6.55086	5.47619	7.92539
11.6764	9.24595	8.22377	5.95238	9.4341	6.86772
11.3589	6.10286	9.648	9.1628	5.88052	8.33333
10.124	8.62746	8.33333	6.66667	10.3071	5.65946
11.957	11.0092	7.38095	10.0028	7.60788	7.85714
7.67834	8.63075	10.1071	9.81692	8.9246	10.5463
8.82238	10.5758	10.227	9.59793	12.1405	6.00925
7.67834	9.1906	11.8211	8.60443	7.47634	5.55839
6.77212	10.7011	9.01309	6.68365	10.4437	5.43984
7.91465	4.37733	9.33746	7.03087	8.41794	7.25312
7.88954	5.52258	6.63257	9.4341	11.957	7.69309
6.68365	9.35566	7.56304	9.1906	8.31631	6.26331
10.3373	10.0481	8.96263	9.86588	11.193	7.15871
7.67834	9.71242	6.63257	8.97527	8.58465	5.9714
8.82238	11.7152	5.73409	10.3071	8.10923	6.73435
7.00259	5.52258	6.23155	11.1473	9.4341	9.09761
10.3729	6.08425	7.14682	9.31315	9.38289	6.68365
7.45736	6.55086	9.1906	5.02262	10.124	7.14286
8.36389	8.34693	8.31631	10.0113	8.19269	8.8896
8.3605	6.19505	9.01309	11.441	8.00014	6.87184

## Sheet: figS1
Supplemental Figure 1b
yield of fresh weight			single flower weight			flower diameter			single flower petals count			bud count
CK	EWT		CK	EWT		CK	EWT		CK	EWT		fective		invalid
173.521	547.352		0.7	0.77		32.01	38.08		73	49		CK	EWT	CK	EWT
306.649	580.109		0.63	0.72		34.9	37.44		68	51		101	289	9	11
396.761	525.695		0.7	0.8		42.88	38		80	52		161	296	34	18
			0.8	0.8		36.41	37.49		102	53		168	285	27	16
			0.64	0.72		37.19	35.83		108	56
			0.84	0.74		37.91	36.66		103	41
			0.78	0.7		34.55	40.65		84	56
			0.45	0.84		35.03	39.39		98	51
			0.57	0.75		39.02	35.43		112	109
			0.78	0.76		38.32	36.04		169	47
			0.82	0.82		38.6	34.23		111	49
			0.64	0.76		31.26	33.97		87	44
			0.77	0.79		40.21	38.27		100	43
			0.71	0.79		37.91	38.74		129	65
			0.85	0.78		39.31	41.9		128	46
			1.03	0.72		38.37	37.24		112	45
			0.71	0.75		36.88	34.4		109	66
			0.89	0.9		39.39	41.01		138	54
			0.64	0.8		36.02	38.63
			0.73	0.64		38.99	36.61
			0.64	0.72		38.41	37.28
			0.75	0.83		42.31	35.64
			0.76	0.82		41.59	34.98
			0.96	0.78		40.48	29.32
			1.25	0.95		39.91	34.67
			0.85	0.83		43.81	30.62
			1.04	0.75		36.29	35.94
			1.07	0.72		39.84	33.97
			0.96	0.82		38.17	36.82
			0.91	0.7		39.2	34.78
			0.94	0.75		40.16	37.15
			0.78	0.53		31.97	33.51
			0.98	0.74		39.59	35.66
			0.78	0.81		37.93	30.5
				0.78		45.24	37.02
				0.58		37.16	35.9
				0.8
				0.87
				0.86

## Sheet: figS2
Supplemental Figure 2d
CK
	up	down
00h vs 03h	12395	12140
00h vs 12h	21409	16657
00h vs 24h	23592	18139
00h vs 24_3h	13528	9710
Supplemental Figure 2e
EWT
	up	down
00h vs 03h	12684	11560
00h vs 12h	24920	19691
00h vs 24h	24157	18847
00h vs 24_3h	12130	9521
Supplemental Figure 2f
CK VS EWT
	up	down
00h	15081	15592
03h	15612	14802
12h	12515	13399
24h	12951	12965
24_3h	8630	9939

## Sheet: figS4
Supplemental Figure 4d
CmHRE2
	CK				EWT
00h	1.10309	3.0838	0.795019	0.688011	0.731116	0.988316	1.13207	1.23339
03h	96.7315	93.7585	72.7582	65.2318	74.5553	87.0755	92.1454	90.8548
12h	290.718	396.694	368.063	253.483	501.13	509.757	696.857	715.821
24h	399.01	483.224	477.806	341.649	526.205	413.032	412.142	259.455
24_3h	74.8138	53.7472	48.089	36.9607	62.3786	45.0133	60.2752	92.8887
Supplemental Figure 4e
CmRAP2.3
	CK				EWT
00h	1.00435	1.51459	1.25653	1.1523	1.08703	1.15683	1.44656	1.51223
03h	2.12705	2.61457	2.05282	1.67109	2.08143	2.707	5.00318	2.42913
12h	5.46631	9.14306	5.88647	7.00149	12.8696	14.2496	9.83238	13.7419
24h	7.41746	5.05959	7.79904	7.00175	10.5665	10.9801	10.7048	8.91454
24_3h	2.55027	2.81165	2.69168	4.39464	5.08964	7.18799	4.652	7.21231
Supplemental Figure 4f
CmERF4
	CK				EWT
00h	0.754688	0.878981	0.546089	0.593406	0.948652	0.82765	1.03075	1.23727
03h	1.85472	2.31635	2.02853	1.59041	3.69191	4.24463	4.16893	5.07436
12h	3.31437	6.26427	6.70517	6.73564	17.0882	14.0733	14.3657	19.7279
24h	9.56424	7.5507	6.63634	3.66642	10.487	10.6573	13.0359	9.04599
24_3h	1.5893	1.37393	1.62519	1.49123	3.16223	2.8937	3.59145	6.2036

## Sheet: figS5
Supplemental Figure 5b
Diameter of cell wall
CK		EWT
mock	waterlogging	mock	waterlogging
2.301	1.64069	1.85751	1.36346
1.8293	1.90884	2.32987	1.58537
2.161	1.39046	1.82927	1.39046
2.1298	1.24366	2.18153	1.25557
1.7247	1.86549	2.24205	1.81293
1.7588	1.29636	2.07675	1.65872
1.8455	1.64069	1.9664	1.21951
1.8455	1.69858	1.75881	1.09076
1.6407	1.72465	1.75881	1.24366
1.7117	1.89712	1.4886	1.20725
1.5617	1.09076	1.63615	1.75881
1.9852	1.54257	1.39046	1.4886
1.5854	1.90494	1.63615	1.15693
1.9702	1.9664	1.65872	1.81293
2.0113	2.19851	1.75881	1.36346
2.3553	1.82927	1.65872	1.90884
1.3635	2.30097	2.01865	1.46849
1.5854	1.39046	1.64069	1.52804
1.5854	1.59005	1.85751	1.52804
1.4685	1.9664	1.39046	1.74608
1.5617	1.36346	1.86549	1.92822
1.528	1.37972	1.39046	1.3191
1.5617	1.82927	1.20725	1.9664
1.604	1.6942	1.81293	1.42218
1.59	1.64069	1.65872	1.82927
1.2437	2.06958	1.81293	1.3191
1.5085	1.20725	1.86549	1.75881
1.9282	1.65872	1.92822	1.65872
1.9088	1.4886	2.13327	1.29636
1.6986	2.0839	1.64069	1.52804
2.0001	2.24205	1.59005	1.70732
2.2387	2.24867	2.07675	1.39046
1.9852	1.34146	1.81293	1.27321
2.0297	1.3191	1.50845	1.58537
1.59	1.59005	2.0839	1.46849
1.9852	1.46849	2.13327	1.90494
1.9282	1.82927	1.63615	1.47354
1.7461	1.81293	1.72465	1.90884
1.7117	1.52804	1.36346	1.27321
1.604	1.89319	1.80059	1.29636
1.9088	1.15693	1.75881	1.42218
2.1298	1.86549	1.65872	1.86549
2.0443	1.62703	1.4886	1.89712
1.8129	1.64069	1.9664	1.80059
1.8129	1.63615	1.69858	1.69858
1.9852	1.58537	2.00015	1.39046
1.8293	2.13327	2.01865	1.4836
2.1985	1.90884	1.90884	1.39046
1.9282	1.75881	1.81293	1.15693
1.8293	1.39046	1.81293	1.72465
1.6361	1.83333	1.63615	1.20108
2.1298	1.77564	1.69858	2.35527
2.0732	1.74608	2.15754	1.82927
2.1052	1.64069	1.50845	1.81293
2.0696	1.9664	2.02967	1.6942
2.1052	1.81293	2.16098	1.63615
2.0839	1.55219	2.01127	1.62703
1.9702	1.64069	2.07675	1.27321
1.3135	2.01865	1.6942	1.39046
1.2732	1.62703	2.00015	1.22559
1.4836	1.92822	1.4886	1.77564
1.1043	1.54257	1.95503	1.6942
1.59	1.56174	1.62703	1.58537
1.8006	1.69858	1.52804	1.82927
1.7247	1.3191	1.50845	1.36346
1.7247	1.89319	1.86549	1.89319
1.4685	1.75881	1.73325	2.07317
1.59	1.4886	1.80059	2.00015
1.5085	1.46341	1.86549	1.46849
1.6587	1.85751	1.69858	2.07675
1.8129	1.60402	1.64069	1.65872
1.9088	1.6942	1.77564	1.92822
1.3635	2.07675	1.82927	1.63615
1.3635	1.85751	2.43902	1.65872
1.6361	1.46341	1.89712	1.59005
1.4886	1.63615	1.72465	2.12979
1.6942	2.00015	2.13327	1.46849
1.4634	1.50845	1.34146	1.74608
1.7117	1.52804	1.83333	1.8615
1.7461	1.39046	1.69858	1.81293
